# Supplementary material for: Life expectancy and years of life lost for adults with diagnosed ADHD in the UK: matched cohort study
Source: Br J Psychiatry. 2025 Jan 23;226(5):261–8. doi: 10.1192/bjp.2024.199 (PMC7617439; doi:10.1192/bjp.2024.199)
Supplement: O'Nions et al. supplementary material 4 — O'Nions et al. supplementary material [file S0007125024001995sup004.xlsx]

## Sheet: Sheet1
Category	Reference(s)
ADHD	McKechnie DGJ, O’Nions E, Dunsmuir S, et al. Attention-deficit hyperactivity disorder diagnoses and prescriptions in UK primary care, 2000–2018: population-based cohort study. BJPsych Open 2023;9:e121. doi:10.1192/bjo.2023.512; Alfageh BH, Man KKC, Besag FMC, et al. Psychotropic Medication Prescribing for Neuropsychiatric Comorbidities in Individuals Diagnosed with Autism Spectrum Disorder (ASD) …
Anxiety	Baksh RA, Pape SE, Chan LF, et al. Multiple morbidity across the lifespan in people with Down syndrome or intellectual disabilities: a population-based cohort study using electronic health records. Lancet Public Heal 2023;8:e453–62. doi:10.1016/S2468-2667(23)00057-9
Autism	O’Nions E, Lewer D, Petersen I, et al. Estimating life expectancy and years of life lost for autistic people in the UK: a matched cohort study. Lancet Reg Heal - Eur 2023;:100776. doi:10.1016/j.lanepe.2023.100776
Chronic respiratory disease	Baksh RA, Pape SE, Chan LF, et al. Multiple morbidity across the lifespan in people with Down syndrome or intellectual disabilities: a population-based cohort study using electronic health records. Lancet Public Heal 2023;8:e453–62. doi:10.1016/S2468-2667(23)00057-9
Current smoker	Identified in search
Depression	Baksh RA, Pape SE, Chan LF, et al. Multiple morbidity across the lifespan in people with Down syndrome or intellectual disabilities: a population-based cohort study using electronic health records. Lancet Public Heal 2023;8:e453–62. doi:10.1016/S2468-2667(23)00057-9
Diabetes	Baksh RA, Pape SE, Chan LF, et al. Multiple morbidity across the lifespan in people with Down syndrome or intellectual disabilities: a population-based cohort study using electronic health records. Lancet Public Heal 2023;8:e453–62. doi:10.1016/S2468-2667(23)00057-9
harmful alcohol use	Avgerinou et al., (under review)
hypercholesterolemia	Baksh RA, Pape SE, Chan LF, et al. Multiple morbidity across the lifespan in people with Down syndrome or intellectual disabilities: a population-based cohort study using electronic health records. Lancet Public Heal 2023;8:e453–62. doi:10.1016/S2468-2667(23)00057-9
hypertension	Baksh RA, Pape SE, Chan LF, et al. Multiple morbidity across the lifespan in people with Down syndrome or intellectual disabilities: a population-based cohort study using electronic health records. Lancet Public Heal 2023;8:e453–62. doi:10.1016/S2468-2667(23)00057-9
intellectual disability	O’Nions E, Petersen I, Buckman JEJ, et al. Autism in England: assessing underdiagnosis in a population-based cohort study of prospectively collected primary care data. Lancet Reg Heal - Eur 2023;29:100626. doi:10.1016/j.lanepe.2023.100626
self harm	search + Carr MJ, Ashcroft DM, Kontopantelis E, et al. Premature Death Among Primary Care Patients With a History of Self-Harm. Ann Fam Med 2017;15:246–54. doi:10.1370/afm.2054
ischemic heart disease	Baksh RA, Pape SE, Chan LF, et al. Multiple morbidity across the lifespan in people with Down syndrome or intellectual disabilities: a population-based cohort study using electronic health records. Lancet Public Heal 2023;8:e453–62. doi:10.1016/S2468-2667(23)00057-9
personality disorder	Carr MJ, Ashcroft DM, Kontopantelis E, et al. Clinical management following self-harm in a UK-wide primary care cohort. J Affect Disord 2016;197:182–8. doi:10.1016/j.jad.2016.03.013
severe mental illness	search + Sheehan R, Hassiotis A, Walters K, et al. Mental illness, challenging behaviour, and psychotropic drug prescribing in people with intellectual disability: UK population based cohort study. BMJ 2015;:h4326. doi:10.1136/bmj.h4326
epilepsy	Carey I, Hosking F, Harris T, et al. An evaluation of the effectiveness of annual health checks and quality of health care for adults with intellectual disability: an observational study using a primary care database. Heal Serv Deliv Res 2017;5.
Category	Medcode	Ahdcode	Description
ADHD	x6A61.00		Attention deficit hyperactivity disorder annual review
ADHD	x8BPT.00		Drug therapy ADHD (attention deficit hyperactivity disorder)
ADHD	x8BPT000		Stimulant drug therapy for ADHD
ADHD	x8BPT100		Non-stimulant drug therapy for ADHD
ADHD	x9Ngp.00		On drug ther ADHD (attention deficit hyperactivity disorder)
ADHD	x9Ngp000		On stim drug ther ADHD (attention def hyperactivity disordr)
ADHD	x9Ngp100		On non-stimulant drug therapy for ADHD
ADHD	x9Ol8.00		ADHD monitoring invitation first letter
ADHD	x9Ol9.00		ADHD monitoring invitation second letter
ADHD	x9OlA.00		ADHD monitoring invitation third letter
ADHD	xE2E..00		Childhood hyperkinetic syndrome
ADHD	xE2E..11		Overactive child syndrome
ADHD	xE2E0.00		Child attention deficit disorder
ADHD	xE2E0000		Attention deficit without hyperactivity
ADHD	xE2E0100		Attention deficit with hyperactivity
ADHD	xE2E0z00		Child attention deficit disorder NOS
ADHD	xE2E1.00		Hyperkinesis with developmental delay
ADHD	xE2E2.00		Hyperkinetic conduct disorder
ADHD	xE2Ey.00		Other hyperkinetic manifestation
ADHD	xE2Ez.00		Hyperkinetic syndrome NOS
ADHD	xEu90.00		[X]Hyperkinetic disorders
ADHD	xEu90000		[X]Disturbance of activity and attention
ADHD	xEu90011		[X]Attention deficit hyperactivity disorder
ADHD	xEu90100		[X]Hyperkinetic conduct disorder
ADHD	xEu90111		[X]Hyperkinetic disorder associated with conduct disorder
ADHD	xEu90200		[X]Deficits in attention, motor control and perception
ADHD	xEu90y00		[X]Other hyperkinetic disorders
ADHD	xEu90z00		[X]Hyperkinetic disorder, unspecified
ADHD	xEu90z11		[X]Hyperkinetic reaction of childhood or adolescence NOS
ADHD	xEu90z12		[X]Hyperkinetic syndrome NOS
ADHD	xEu9y700		[X]Attention deficit disorder
ADHD	xZS9..00		Disorders of attention and motor control
ADHD	xZS91.00		Attention deficit disorder
ADHD	xZS91.11		ADD - Attention deficit disorder
ADHD	xZS91.12		[X]Attention deficit disorder
ADHD	xZS93.00		Deficits in attention motor control and perception
ADHD	xZS93.11		DAMP - Deficits in attention motor control and perception
ADHD	xZS94.00		Minimal brain dysfunction
ADHD	xZS94.11		MBD - Minimal brain dysfunction
anxiety	x1466.00		H/O: anxiety state
anxiety	x146G.00		H/O: agoraphobia
anxiety	x1B1H.11		Fear
anxiety	x1B1V.00		C/O - panic attack
anxiety	x1Bb..00		Specific fear
anxiety	x225J.00		O/E - panic attack
anxiety	x225K.00		O/E - fearful mood
anxiety	x285..00		Neurotic condition, insight present
anxiety	x286..00		Poor insight into neurotic condition
anxiety	x8CAZ000		Patient given advice about management of anxiety
anxiety	x8G52.00		Antiphobic therapy
anxiety	x8G94.00		Anxiety management training
anxiety	x8HHp.00		Referral for guided self-help for anxiety
anxiety	x8IH5300		Referral for guided self-help for anxiety declined
anxiety	x8T23.00		Refer fr psychl mgt of anxiety
anxiety	x9N54.00		Encounter for fear
anxiety	xE20..00		Neurotic disorders
anxiety	xE200.00		Anxiety states
anxiety	xE200000		Anxiety state unspecified
anxiety	xE200100		Panic disorder
anxiety	xE200111		Panic attack
anxiety	xE200200		Generalised anxiety disorder
anxiety	xE200300		Anxiety with depression
anxiety	xE200400		Chronic anxiety
anxiety	xE200500		Recurrent anxiety
anxiety	xE200z00		Anxiety state NOS
anxiety	xE201B00		Compensation neurosis
anxiety	xE202.00		Phobic disorders
anxiety	xE202.11		Social phobic disorders
anxiety	xE202.12		Phobic anxiety
anxiety	xE202000		Phobia unspecified
anxiety	xE202100		Agoraphobia with panic attacks
anxiety	xE202200		Agoraphobia without mention of panic attacks
anxiety	xE202300		Social phobia, fear of eating in public
anxiety	xE202400		Social phobia, fear of public speaking
anxiety	xE202500		Social phobia, fear of public washing
anxiety	xE202600		Acrophobia
anxiety	xE202700		Animal phobia
anxiety	xE202800		Claustrophobia
anxiety	xE202900		Fear of crowds
anxiety	xE202A00		Fear of flying
anxiety	xE202B00		Cancer phobia
anxiety	xE202C00		Dental phobia
anxiety	xE202D00		Fear of death
anxiety	xE202E00		Fear of pregnancy
anxiety	xE202z00		Phobic disorder NOS
anxiety	xE20y.00		Other neurotic disorders
anxiety	xE20y100		Writer's cramp neurosis
anxiety	xE20y200		Other occupational neurosis
anxiety	xE20y300		Psychasthenic neurosis
anxiety	xE20yz00		Other neurotic disorder NOS
anxiety	xE20z.00		Neurotic disorder NOS
anxiety	xE2D0.00		Disturbance of anxiety and fearfulness childhood/adolescent
anxiety	xE2D0100		Childhood and adolescent fearfulness disturbance
anxiety	xE2D0z00		Disturbance anxiety and fearfulness childhood/adolescent NOS
anxiety	xEu05400		[X]Organic anxiety disorder
anxiety	xEu34114		[X]Persistant anxiety depression
anxiety	xEu40.00		[X]Phobic anxiety disorders
anxiety	xEu40000		[X]Agoraphobia
anxiety	xEu40011		[X]Agoraphobia without history of panic disorder
anxiety	xEu40012		[X]Panic disorder with agoraphobia
anxiety	xEu40100		[X]Social phobias
anxiety	xEu40112		[X]Social neurosis
anxiety	xEu40200		[X]Specific (isolated) phobias
anxiety	xEu40211		[X]Acrophobia
anxiety	xEu40212		[X]Animal phobias
anxiety	xEu40213		[X]Claustrophobia
anxiety	xEu40214		[X]Simple phobia
anxiety	xEu40300		[X]Needle phobia
anxiety	xEu40y00		[X]Other phobic anxiety disorders
anxiety	xEu40z00		[X]Phobic anxiety disorder, unspecified
anxiety	xEu40z11		[X]Phobia NOS
anxiety	xEu40z12		[X]Phobic state NOS
anxiety	xEu41.00		[X]Other anxiety disorders
anxiety	xEu41000		[X]Panic disorder [episodic paroxysmal anxiety]
anxiety	xEu41011		[X]Panic attack
anxiety	xEu41012		[X]Panic state
anxiety	xEu41100		[X]Generalized anxiety disorder
anxiety	xEu41111		[X]Anxiety neurosis
anxiety	xEu41112		[X]Anxiety reaction
anxiety	xEu41113		[X]Anxiety state
anxiety	xEu41200		[X]Mixed anxiety and depressive disorder
anxiety	xEu41211		[X]Mild anxiety depression
anxiety	xEu41300		[X]Other mixed anxiety disorders
anxiety	xEu41y00		[X]Other specified anxiety disorders
anxiety	xEu41y11		[X]Anxiety hysteria
anxiety	xEu41z00		[X]Anxiety disorder, unspecified
anxiety	xEu41z11		[X]Anxiety NOS
anxiety	xEu93000		[X]Separation anxiety disorder of childhood
anxiety	xEu93100		[X]Phobic anxiety disorder of childhood
anxiety	xEu93200		[X]Social anxiety disorder of childhood
anxiety	xEu93211		[X]Avoidant disorder childhood
anxiety	xZ481.00		Phobia counselling
anxiety	xZ4L1.00		Anxiety counselling
anxiety	xZV11200		[V]Personal history of neurosis
autism	xE140.00		Infantile autism
autism	xE140.11		Kanner's syndrome
autism	xE140.12		Autism
autism	xE140.13		Childhood autism
autism	xE140000		Active infantile autism
autism	xE140100		Residual infantile autism
autism	xE140z00		Infantile autism NOS
autism	xE141.00		Disintegrative psychosis
autism	xE141.11		Heller's syndrome
autism	xE141000		Active disintegrative psychoses
autism	xEu84.00		[X]Pervasive developmental disorders
autism	xEu84000		[X]Childhood autism
autism	xEu84011		[X]Autistic disorder
autism	xEu84012		[X]Infantile autism
autism	xEu84013		[X]Infantile psychosis
autism	xEu84014		[X]Kanner's syndrome
autism	xEu84100		[X]Atypical autism
autism	xEu84111		[X]Atypical childhood psychosis
autism	xEu84112		[X]Mental retardation with autistic features
autism	xEu84300		[X]Other childhood disintegrative disorder
autism	xEu84311		[X]Dementia infantalis
autism	xEu84312		[X]Disintegrative psychosis
autism	xEu84313		[X]Heller's syndrome
autism	xEu84314		[X]Symbiotic psychosis
autism	xEu84400		[X]Overactive disorder assoc mental retard/stereotype movts
autism	xEu84500		[X]Asperger's syndrome
autism	xEu84511		[X]Autistic psychopathy
autism	xEu84y00		[X]Other pervasive developmental disorders
autism	xEu84z00		[X]Pervasive developmental disorder, unspecified
autism	xEu84z11		[X]Autistic spectrum disorder
chronic respiratory disease	x14B3.00		H/O: chr.obstr. airway disease
chronic respiratory disease	x14B3.12		History of chronic obstructive pulmonary disease
chronic respiratory disease	x14BA.00		H/O: bronchiectasis
chronic respiratory disease	x14OX.00		At risk of chronic obstructive pulmonary diseas exacerbation
chronic respiratory disease	x23E5.00		O/E - fibrosis of lung present
chronic respiratory disease	x23E5.11		O/E - fibrosis of lung
chronic respiratory disease	x4935.00		Sperm absent - azoospermia
chronic respiratory disease	x661M300		COPD self-management plan agreed
chronic respiratory disease	x661N300		COPD self-management plan review
chronic respiratory disease	x663K.00		Airways obstructn irreversible
chronic respiratory disease	x66k0.00		Cystic fibrosis annual review
chronic respiratory disease	x66YB.00		Chronic obstructive pulmonary disease monitoring
chronic respiratory disease	x66YB000		Chronic obstructive pulmonary disease 3 monthly review
chronic respiratory disease	x66YB100		Chronic obstructive pulmonary disease 6 monthly review
chronic respiratory disease	x66YB200		Telehealth chronic obstructive pulmonary disease monitoring
chronic respiratory disease	x66YD.00		Chronic obstructive pulmonary disease monitoring due
chronic respiratory disease	x66Yd.00		COPD accident and emergency attendance since last visit
chronic respiratory disease	x66Ye.00		Emergency COPD admission since last appointment
chronic respiratory disease	x66Yf.00		Number of COPD exacerbations in past year
chronic respiratory disease	x66Yg.00		Chronic obstructive pulmonary disease disturbs sleep
chronic respiratory disease	x66Yh.00		Chronic obstructive pulmonary disease does not disturb sleep
chronic respiratory disease	x66YI.00		COPD self-management plan given
chronic respiratory disease	x66Yi.00		Multiple COPD emergency hospital admissions
chronic respiratory disease	x66YL.00		Chronic obstructive pulmonary disease follow-up
chronic respiratory disease	x66YL.11		COPD follow-up
chronic respiratory disease	x66YL.12		COAD follow-up
chronic respiratory disease	x66YM.00		Chronic obstructive pulmonary disease annual review
chronic respiratory disease	x66YS.00		Chronic obstructive pulmonary disease monitoring by nurse
chronic respiratory disease	x66YT.00		Chronic obstructive pulmonary disease monitoring by doctor
chronic respiratory disease	x66Yz100		Chronic obstruct pulmonary disease management plan declined
chronic respiratory disease	x66Yz200		Shared care chronic obstructive pulmonary disease monitoring
chronic respiratory disease	x679V.00		Health education - chronic obstructive pulmonary disease
chronic respiratory disease	x7450.00		Transplantation of lung
chronic respiratory disease	x7450000		Double lung transplant
chronic respiratory disease	x7450100		Single lung transplant
chronic respiratory disease	x7450y00		Other specified transplantation of lung
chronic respiratory disease	x7450z00		Transplantation of lung NOS
chronic respiratory disease	x8BMa000		Chronic obstructiv pulmonary disease medication optimisation
chronic respiratory disease	x8BMW.00		Issue of chronic obstructive pulmonary disease rescue pack
chronic respiratory disease	x8CeD.00		Preferred place of care for next exacerbation of COPD
chronic respiratory disease	x8CMV.00		Has chronic obstructive pulmonary disease care plan
chronic respiratory disease	x8CMW500		Chronic obstructive pulmonary disease care pathway
chronic respiratory disease	x8CR1.00		Chronic obstructive pulmonary disease clini management plan
chronic respiratory disease	x8H2R.00		Admit COPD emergency
chronic respiratory disease	x8Hkw.00		Referral to COPD community nursing team
chronic respiratory disease	x8I61000		Chronic obstructve pulmonry disease rescue pack not indicatd
chronic respiratory disease	x8IEy.00		Chronic obstructive pulmon dis wr self managem plan declined
chronic respiratory disease	x8IEZ.00		Chronic obstructive pulmonary disease rescue pack declined
chronic respiratory disease	x9e03.00		GP OOH service notified of COPD care plan
chronic respiratory disease	x9h51.00		Excepted from COPD quality indicators: Patient unsuitable
chronic respiratory disease	x9kf0.00		COPD patient unsuitable for pulmonary rehab - enh serv admin
chronic respiratory disease	x9kf0.11		COPD patient unsuitable for pulmonary rehabilitation
chronic respiratory disease	x9kf1.00		Refer COPD structured smoking assessment - enhanc serv admin
chronic respiratory disease	x9kf1.11		Referred for COPD structured smoking assessment
chronic respiratory disease	x9kf2.00		COPD structured smoking assessment declined - enh serv admin
chronic respiratory disease	x9kf2.11		COPD structured smoking assessment declined
chronic respiratory disease	x9NgP.00		On chronic obstructive pulmonary disease supprtv cre pathway
chronic respiratory disease	x9NgP.11		On COPD (chr obstruc pulmonary disease) supportv cre pathway
chronic respiratory disease	x9Nk7000		Seen in chronic obstructive pulmonary disease clinic
chronic respiratory disease	x9Oi..00		Chronic obstructive pulmonary disease monitoring admin
chronic respiratory disease	x9Oi0.00		Chronic obstructive pulmonary disease monitoring 1st letter
chronic respiratory disease	x9Oi1.00		Chronic obstructive pulmonary disease monitoring 2nd letter
chronic respiratory disease	x9Oi2.00		Chronic obstructive pulmonary disease monitoring 3rd letter
chronic respiratory disease	x9Oi3.00		Chronic obstructive pulmonary disease monitoring verb invite
chronic respiratory disease	x9Oi4.00		Chronic obstructive pulmonary disease monitor phone invite
chronic respiratory disease	xA022200		Salmonella pneumonia
chronic respiratory disease	xA11..00		Pulmonary tuberculosis
chronic respiratory disease	xA11..11		Lung tuberculosis
chronic respiratory disease	xA110.00		Infiltrative lung tuberculosis
chronic respiratory disease	xA111.00		Nodular lung tuberculosis
chronic respiratory disease	xA112.00		Tuberculosis of lung with cavitation
chronic respiratory disease	xA114.00		Tuberculous fibrosis of lung
chronic respiratory disease	xA115.00		Tuberculous bronchiectasis
chronic respiratory disease	xA116.00		Tuberculous pneumonia
chronic respiratory disease	xA11y.00		Other specified pulmonary tuberculosis
chronic respiratory disease	xA11z.00		Pulmonary tuberculosis NOS
chronic respiratory disease	xA12..00		Other respiratory tuberculosis
chronic respiratory disease	xA124000		TB lung confirm sputum microscopy with or without culture
chronic respiratory disease	xA124100		Tuberculosis of lung, confirmed by culture only
chronic respiratory disease	xA124200		Tuberculosis of lung, confirmed histologically
chronic respiratory disease	xA124300		Tuberculosis of lung, confirmed by unspecified means
chronic respiratory disease	xA125000		Tuberculosis of lung, bacteriologically & histolog'y neg
chronic respiratory disease	xA125100		Tuberculosis lung bact and histological examin not done
chronic respiratory disease	xA12y.00		Other specified respiratory tuberculosis
chronic respiratory disease	xA12yz00		Other specified respiratory tuberculosis NOS
chronic respiratory disease	xA203.00		Primary pneumonic plague
chronic respiratory disease	xA204.00		Secondary pneumonic plague
chronic respiratory disease	xA205.00		Pneumonic plague, unspecified
chronic respiratory disease	xA3By400		Pleuropneumonia-like organism (PPLO) infection
chronic respiratory disease	xA521.00		Varicella pneumonitis
chronic respiratory disease	xA54x400		Herpes simplex pneumonia
chronic respiratory disease	xA551.00		Postmeasles pneumonia
chronic respiratory disease	xA730.00		Ornithosis with pneumonia
chronic respiratory disease	xA785000		Cytomegaloviral pneumonitis
chronic respiratory disease	xA789900		HIV disease resulting in lymphoid interstitial pneumonitis
chronic respiratory disease	xA78B.00		Hantavirus pulmonary syndrome
chronic respiratory disease	xA78B.11		Hantavirus cardio-pulmonary syndrome
chronic respiratory disease	xAB24.00		Candidiasis of lung
chronic respiratory disease	xAB24.11		Pneumonia - candidal
chronic respiratory disease	xAB40500		Histoplasma capsulatum with pneumonia
chronic respiratory disease	xAB40700		Chronic pulmonary histoplasmosis capsulati
chronic respiratory disease	xAB41500		Histoplasma duboisii with pneumonia
chronic respiratory disease	xAD04.00		Toxoplasma pneumonitis
chronic respiratory disease	xAD50.00		Sarcoidosis of lung
chronic respiratory disease	xAD52.00		Sarcoidosis of lung with sarcoidosis of lymph nodes
chronic respiratory disease	xC10N100		Cystic fibrosis related diabetes mellitus
chronic respiratory disease	xC350300		Idiopathic pulmonary haemosiderosis
chronic respiratory disease	xC370.00		Cystic fibrosis
chronic respiratory disease	xC370.11		Fibrocystic disease
chronic respiratory disease	xC370.12		Mucoviscidosis
chronic respiratory disease	xC370000		Cystic fibrosis with no meconium ileus
chronic respiratory disease	xC370100		Cystic fibrosis with meconium ileus
chronic respiratory disease	xC370111		Meconium ileus in cystic fibrosis
chronic respiratory disease	xC370200		Cystic fibrosis with pulmonary manifestations
chronic respiratory disease	xC370300		Cystic fibrosis with intestinal manifestations
chronic respiratory disease	xC370400		Arthropathy in cystic fibrosis
chronic respiratory disease	xC370500		Cystic fibrosis with distal intestinal obstruction syndrome
chronic respiratory disease	xC370600		Fibrosing colonopathy
chronic respiratory disease	xC370700		Liver disease due to cystic fibrosis
chronic respiratory disease	xC370800		Cystic fibrosis related cirrhosis
chronic respiratory disease	xC370900		Exacerbation of cystic fibrosis
chronic respiratory disease	xC370y00		Cystic fibrosis with other manifestations
chronic respiratory disease	xC370z00		Cystic fibrosis NOS
chronic respiratory disease	xG401100		Recurrent pulmonary embolism
chronic respiratory disease	xH061400		Obliterating fibrous bronchiolitis
chronic respiratory disease	xH161.00		Chronic laryngotracheitis
chronic respiratory disease	xH2...00		Pneumonia and influenza
chronic respiratory disease	xH20..00		Viral pneumonia
chronic respiratory disease	xH20..11		Chest infection - viral pneumonia
chronic respiratory disease	xH200.00		Pneumonia due to adenovirus
chronic respiratory disease	xH201.00		Pneumonia due to respiratory syncytial virus
chronic respiratory disease	xH202.00		Pneumonia due to parainfluenza virus
chronic respiratory disease	xH20y.00		Viral pneumonia NEC
chronic respiratory disease	xH20z.00		Viral pneumonia NOS
chronic respiratory disease	xH21..00		Lobar (pneumococcal) pneumonia
chronic respiratory disease	xH21..11		Chest infection - pneumococcal pneumonia
chronic respiratory disease	xH22..00		Other bacterial pneumonia
chronic respiratory disease	xH22..11		Chest infection - other bacterial pneumonia
chronic respiratory disease	xH222.00		Pneumonia due to haemophilus influenzae
chronic respiratory disease	xH222.11		Pneumonia due to haemophilus influenzae
chronic respiratory disease	xH223000		Pneumonia due to streptococcus, group B
chronic respiratory disease	xH224.00		Pneumonia due to staphylococcus
chronic respiratory disease	xH22y.00		Pneumonia due to other specified bacteria
chronic respiratory disease	xH22y011		E.coli pneumonia
chronic respiratory disease	xH22y100		Pneumonia due to proteus
chronic respiratory disease	xH22y200		Pneumonia - Legionella
chronic respiratory disease	xH22yX00		Pneumonia due to other aerobic gram-negative bacteria
chronic respiratory disease	xH22yz00		Pneumonia due to bacteria NOS
chronic respiratory disease	xH22z.00		Bacterial pneumonia NOS
chronic respiratory disease	xH23..00		Pneumonia due to other specified organisms
chronic respiratory disease	xH23..11		Chest infection - pneumonia organism OS
chronic respiratory disease	xH230.00		Pneumonia due to Eaton's agent
chronic respiratory disease	xH232.00		Pneumonia due to pleuropneumonia like organisms
chronic respiratory disease	xH233.00		Chlamydial pneumonia
chronic respiratory disease	xH23z.00		Pneumonia due to specified organism NOS
chronic respiratory disease	xH24..00		Pneumonia with infectious diseases EC
chronic respiratory disease	xH24..11		Chest infection with infectious disease EC
chronic respiratory disease	xH240.00		Pneumonia with measles
chronic respiratory disease	xH241.00		Pneumonia with cytomegalic inclusion disease
chronic respiratory disease	xH242.00		Pneumonia with ornithosis
chronic respiratory disease	xH243.00		Pneumonia with whooping cough
chronic respiratory disease	xH243.11		Pneumonia with pertussis
chronic respiratory disease	xH244.00		Pneumonia with tularaemia
chronic respiratory disease	xH246.00		Pneumonia with aspergillosis
chronic respiratory disease	xH247.00		Pneumonia with other systemic mycoses
chronic respiratory disease	xH247000		Pneumonia with candidiasis
chronic respiratory disease	xH247100		Pneumonia with coccidioidomycosis
chronic respiratory disease	xH247z00		Pneumonia with systemic mycosis NOS
chronic respiratory disease	xH24y.00		Pneumonia with other infectious diseases EC
chronic respiratory disease	xH24y000		Pneumonia with actinomycosis
chronic respiratory disease	xH24y100		Pneumonia with nocardiasis
chronic respiratory disease	xH24y200		Pneumonia with pneumocystis carinii
chronic respiratory disease	xH24y300		Pneumonia with Q-fever
chronic respiratory disease	xH24y400		Pneumonia with salmonellosis
chronic respiratory disease	xH24y500		Pneumonia with toxoplasmosis
chronic respiratory disease	xH24y600		Pneumonia with typhoid fever
chronic respiratory disease	xH24y700		Pneumonia with varicella
chronic respiratory disease	xH24yz00		Pneumonia with other infectious diseases EC NOS
chronic respiratory disease	xH24z.00		Pneumonia with infectious diseases EC NOS
chronic respiratory disease	xH25..00		Bronchopneumonia due to unspecified organism
chronic respiratory disease	xH25..11		Chest infection - unspecified bronchopneumonia
chronic respiratory disease	xH26..00		Pneumonia due to unspecified organism
chronic respiratory disease	xH26..11		Chest infection - pnemonia due to unspecified organism
chronic respiratory disease	xH260.00		Lobar pneumonia due to unspecified organism
chronic respiratory disease	xH261.00		Basal pneumonia due to unspecified organism
chronic respiratory disease	xH262.00		Postoperative pneumonia
chronic respiratory disease	xH263.00		Pneumonitis, unspecified
chronic respiratory disease	xH270.00		Influenza with pneumonia
chronic respiratory disease	xH270.11		Chest infection - influenza with pneumonia
chronic respiratory disease	xH270000		Influenza with bronchopneumonia
chronic respiratory disease	xH270100		Influenza with pneumonia, influenza virus identified
chronic respiratory disease	xH270z00		Influenza with pneumonia NOS
chronic respiratory disease	xH28..00		Atypical pneumonia
chronic respiratory disease	xH2B..00		Community acquired pneumonia
chronic respiratory disease	xH2C..00		Hospital acquired pneumonia
chronic respiratory disease	xH2y..00		Other specified pneumonia or influenza
chronic respiratory disease	xH2z..00		Pneumonia or influenza NOS
chronic respiratory disease	xH3...00		Chronic obstructive pulmonary disease
chronic respiratory disease	xH3...11		Chronic obstructive airways disease
chronic respiratory disease	xH31..00		Chronic bronchitis
chronic respiratory disease	xH310.00		Simple chronic bronchitis
chronic respiratory disease	xH310000		Chronic catarrhal bronchitis
chronic respiratory disease	xH310z00		Simple chronic bronchitis NOS
chronic respiratory disease	xH311.00		Mucopurulent chronic bronchitis
chronic respiratory disease	xH311000		Purulent chronic bronchitis
chronic respiratory disease	xH311100		Fetid chronic bronchitis
chronic respiratory disease	xH311z00		Mucopurulent chronic bronchitis NOS
chronic respiratory disease	xH312.00		Obstructive chronic bronchitis
chronic respiratory disease	xH312100		Emphysematous bronchitis
chronic respiratory disease	xH312200		Acute exacerbation of chronic obstructive airways disease
chronic respiratory disease	xH312300		Bronchiolitis obliterans
chronic respiratory disease	xH312z00		Obstructive chronic bronchitis NOS
chronic respiratory disease	xH313.00		Mixed simple and mucopurulent chronic bronchitis
chronic respiratory disease	xH31y.00		Other chronic bronchitis
chronic respiratory disease	xH31y000		Chronic tracheitis
chronic respiratory disease	xH31y100		Chronic tracheobronchitis
chronic respiratory disease	xH31yz00		Other chronic bronchitis NOS
chronic respiratory disease	xH31z.00		Chronic bronchitis NOS
chronic respiratory disease	xH32..00		Emphysema
chronic respiratory disease	xH320.00		Chronic bullous emphysema
chronic respiratory disease	xH320000		Segmental bullous emphysema
chronic respiratory disease	xH320100		Zonal bullous emphysema
chronic respiratory disease	xH320200		Giant bullous emphysema
chronic respiratory disease	xH320300		Bullous emphysema with collapse
chronic respiratory disease	xH320311		Tension pneumatocoele
chronic respiratory disease	xH320z00		Chronic bullous emphysema NOS
chronic respiratory disease	xH321.00		Panlobular emphysema
chronic respiratory disease	xH322.00		Centrilobular emphysema
chronic respiratory disease	xH32y.00		Other emphysema
chronic respiratory disease	xH32y000		Acute vesicular emphysema
chronic respiratory disease	xH32y100		Atrophic (senile) emphysema
chronic respiratory disease	xH32y111		Acute interstitial emphysema
chronic respiratory disease	xH32y200		MacLeod's unilateral emphysema
chronic respiratory disease	xH32yz00		Other emphysema NOS
chronic respiratory disease	xH32yz11		Sawyer - Jones syndrome
chronic respiratory disease	xH32z.00		Emphysema NOS
chronic respiratory disease	xH34..00		Bronchiectasis
chronic respiratory disease	xH340.00		Recurrent bronchiectasis
chronic respiratory disease	xH341.00		Post-infective bronchiectasis
chronic respiratory disease	xH34z.00		Bronchiectasis NOS
chronic respiratory disease	xH35..00		Extrinsic allergic alveolitis
chronic respiratory disease	xH35..11		Hypersensitivity pneumonitis
chronic respiratory disease	xH350.00		Farmers' lung
chronic respiratory disease	xH351.00		Bagassosis
chronic respiratory disease	xH352.00		Bird-fancier's lung
chronic respiratory disease	xH352000		Budgerigar-fanciers' lung
chronic respiratory disease	xH352100		Pigeon-fanciers' lung
chronic respiratory disease	xH352z00		Bird-fancier's lung NOS
chronic respiratory disease	xH353.00		Suberosis ( cork-handlers' lung )
chronic respiratory disease	xH354.00		Malt workers' lung
chronic respiratory disease	xH355.00		Mushroom workers' lung
chronic respiratory disease	xH356.00		Maple bark strippers' lung
chronic respiratory disease	xH357.00		'Ventilation' pneumonitis
chronic respiratory disease	xH35y.00		Other allergic alveolitis
chronic respiratory disease	xH35y000		Cheese-washers' lung
chronic respiratory disease	xH35y100		Coffee-workers' lung
chronic respiratory disease	xH35y200		Fish-meal workers' lung
chronic respiratory disease	xH35y500		Pituitary snuff-takers' disease
chronic respiratory disease	xH35y600		Sequoiosis (red-cedar asthma)
chronic respiratory disease	xH35y800		Air-conditioner and humidifier lung
chronic respiratory disease	xH35yz00		Other allergic alveolitis NOS
chronic respiratory disease	xH35z.00		Allergic alveolitis and pneumonitis NOS
chronic respiratory disease	xH35z000		Allergic extrinsic alveolitis NOS
chronic respiratory disease	xH35z100		Hypersensitivity pneumonitis NOS
chronic respiratory disease	xH35zz00		Allergic alveolitis and pneumonitis NOS
chronic respiratory disease	xH36..00		Mild chronic obstructive pulmonary disease
chronic respiratory disease	xH37..00		Moderate chronic obstructive pulmonary disease
chronic respiratory disease	xH38..00		Severe chronic obstructive pulmonary disease
chronic respiratory disease	xH39..00		Very severe chronic obstructive pulmonary disease
chronic respiratory disease	xH3A..00		End stage chronic obstructive airways disease
chronic respiratory disease	xH3B..00		Asthma-chronic obstructive pulmonary disease overlap syndrom
chronic respiratory disease	xH3y..00		Other specified chronic obstructive airways disease
chronic respiratory disease	xH3y..11		Other specified chronic obstructive pulmonary disease
chronic respiratory disease	xH3y0.00		Chronic obstruct pulmonary dis with acute lower resp infectn
chronic respiratory disease	xH3y1.00		Chron obstruct pulmonary dis wth acute exacerbation, unspec
chronic respiratory disease	xH3z..00		Chronic obstructive airways disease NOS
chronic respiratory disease	xH3z..11		Chronic obstructive pulmonary disease NOS
chronic respiratory disease	xH4...00		Lung disease due to external agents
chronic respiratory disease	xH4...11		Pneumoconioses
chronic respiratory disease	xH4...12		Occupational lung disease
chronic respiratory disease	xH40..00		Coal workers' pneumoconiosis
chronic respiratory disease	xH41..00		Asbestosis
chronic respiratory disease	xH410.00		Pleural plaque disease due to asbestosis
chronic respiratory disease	xH410.11		Asbestos-induced pleural plaque
chronic respiratory disease	xH41z.00		Asbestosis NOS
chronic respiratory disease	xH42..00		Silica and silicate pneumoconiosis
chronic respiratory disease	xH420.00		Talc pneumoconiosis
chronic respiratory disease	xH421.00		Simple silicosis
chronic respiratory disease	xH422.00		Complicated silicosis
chronic respiratory disease	xH423.00		Massive silicotic fibrosis
chronic respiratory disease	xH42z.00		Silica pneumoconiosis NOS
chronic respiratory disease	xH43..00		Pneumoconiosis due to other inorganic dust
chronic respiratory disease	xH431.00		Bauxite fibrosis of lung
chronic respiratory disease	xH432.00		Berylliosis
chronic respiratory disease	xH433.00		Graphite fibrosis of lung
chronic respiratory disease	xH434.00		Siderosis
chronic respiratory disease	xH435.00		Stannosis
chronic respiratory disease	xH43z.00		Pneumoconiosis due to inorganic dust NOS
chronic respiratory disease	xH44..00		Pneumopathy due to inhalation of other dust
chronic respiratory disease	xH440.00		Byssinosis
chronic respiratory disease	xH441.00		Cannabinosis
chronic respiratory disease	xH44z.00		Pneumopathy due to inhalation of other dust NOS
chronic respiratory disease	xH45..00		Pneumoconiosis NOS
chronic respiratory disease	xH450.00		Pneumoconiosis associated with tuberculosis
chronic respiratory disease	xH460.00		Bronchitis and pneumonitis due to chemical fumes
chronic respiratory disease	xH460100		Acute pneumonitis due to chemical fumes
chronic respiratory disease	xH460z00		Bronchitis and pneumonitis due to chemical fumes NOS
chronic respiratory disease	xH464000		Chronic emphysema due to chemical fumes
chronic respiratory disease	xH464100		Obliterative bronchiolitis due to chemical fumes
chronic respiratory disease	xH464200		Chronic pulmonary fibrosis due to chemical fumes
chronic respiratory disease	xH47..00		Pneumonitis due to inhalation of solids or liquids
chronic respiratory disease	xH47..11		Aspiration pneumonitis
chronic respiratory disease	xH470.00		Pneumonitis due to inhalation of food or vomitus
chronic respiratory disease	xH470.11		Aspiration pneumonia
chronic respiratory disease	xH470000		Pneumonitis due to inhalation of regurgitated food
chronic respiratory disease	xH470100		Pneumonitis due to inhalation of gastric secretions
chronic respiratory disease	xH470200		Pneumonitis due to inhalation of milk
chronic respiratory disease	xH470211		Milk inhalation pneumonitis
chronic respiratory disease	xH470300		Pneumonitis due to inhalation of vomitus
chronic respiratory disease	xH470311		Vomit inhalation pneumonitis
chronic respiratory disease	xH470312		Aspiration pneumonia due to vomit
chronic respiratory disease	xH470z00		Pneumonitis due to inhalation of food or vomitus NOS
chronic respiratory disease	xH471.00		Pneumonitis due to inhalation of oil or essence
chronic respiratory disease	xH471000		Lipoid pneumonia (exogenous)
chronic respiratory disease	xH471z00		Pneumonitis due to inhalation of oil or essence NOS
chronic respiratory disease	xH472.00		Asp pneumonitis due to anaesthesia during labour and deliv
chronic respiratory disease	xH47y.00		Pneumonitis due to inhalation of other solid or liquid
chronic respiratory disease	xH47yz00		Pneumonitis due to inhalation of solid or liquid NOS
chronic respiratory disease	xH47z.00		Pneumonitis due to inhalation of solid or liquid NOS
chronic respiratory disease	xH48..00		Progressive massive fibrosis
chronic respiratory disease	xH4y0.00		Acute pulmonary radiation disease
chronic respiratory disease	xH4y0000		Acute radiation pneumonitis
chronic respiratory disease	xH4y1.00		Chronic pulmonary radiation disease
chronic respiratory disease	xH4y1000		Chronic pulmonary fibrosis following radiation
chronic respiratory disease	xH4y1z00		Chronic pulmonary radiation disease NOS
chronic respiratory disease	xH4y2.00		Drug-induced interstitial lung disorders
chronic respiratory disease	xH4y2000		Acute drug-induced interstitial lung disorders
chronic respiratory disease	xH4y2100		Chronic drug-induced interstitial lung disorders
chronic respiratory disease	xH52y100		Chronic pneumothorax
chronic respiratory disease	xH530200		Gangrenous pneumonia
chronic respiratory disease	xH530300		Abscess of lung with pneumonia
chronic respiratory disease	xH54..00		Pulmonary congestion and hypostasis
chronic respiratory disease	xH540.00		Pulmonary hypostasis
chronic respiratory disease	xH540000		Hypostatic pneumonia
chronic respiratory disease	xH540100		Hypostatic bronchopneumonia
chronic respiratory disease	xH540z00		Pulmonary hypostasis NOS
chronic respiratory disease	xH541000		Chronic pulmonary oedema
chronic respiratory disease	xH54z.00		Pulmonary congestion and hypostasis NOS
chronic respiratory disease	xH55..00		Postinflammatory pulmonary fibrosis
chronic respiratory disease	xH55..11		Cirrhosis of lung
chronic respiratory disease	xH56..00		Other alveolar and parietoalveolar disease
chronic respiratory disease	xH561.00		Idiopathic pulmonary haemosiderosis
chronic respiratory disease	xH562.00		Pulmonary alveolar microlithiasis
chronic respiratory disease	xH563.00		Idiopathic fibrosing alveolitis
chronic respiratory disease	xH563.11		Hamman - Rich syndrome
chronic respiratory disease	xH563.12		Cryptogenic fibrosing alveolitis
chronic respiratory disease	xH563.13		Idiopathic pulmonary fibrosis
chronic respiratory disease	xH563100		Diffuse pulmonary fibrosis
chronic respiratory disease	xH563200		Pulmonary fibrosis
chronic respiratory disease	xH563300		Usual interstitial pneumonitis
chronic respiratory disease	xH563z00		Idiopathic fibrosing alveolitis NOS
chronic respiratory disease	xH564.00		Bronchiolitis obliterans organising pneumonia
chronic respiratory disease	xH564.11		Cryptogenic organising pneumonia
chronic respiratory disease	xH56y.00		Other alveolar and parietoalveolar disease
chronic respiratory disease	xH56y000		Endogenous lipoid pneumonia
chronic respiratory disease	xH56y100		Interstitial pneumonia
chronic respiratory disease	xH56yz00		Other alveolar and parietoalveolar disease NOS
chronic respiratory disease	xH56z.00		Alveolar and parietoalveolar disease NOS
chronic respiratory disease	xH570.00		Rheumatoid lung
chronic respiratory disease	xH571.00		Rheumatic pneumonia
chronic respiratory disease	xH572.00		Lung disease with systemic sclerosis
chronic respiratory disease	xH57y000		Pulmonary amyloidosis
chronic respiratory disease	xH57y100		Lung disease with polymyositis
chronic respiratory disease	xH57y200		Pulmonary sarcoidosis
chronic respiratory disease	xH57y400		Lung disease with systemic lupus erythematosus
chronic respiratory disease	xH581.00		Interstitial emphysema
chronic respiratory disease	xH581.11		Pneumomediastinum
chronic respiratory disease	xH582.00		Compensatory emphysema
chronic respiratory disease	xH583.00		Pulmonary eosinophilia
chronic respiratory disease	xH583100		Tropical eosinophilia
chronic respiratory disease	xH583200		Eosinophilic bronchitis
chronic respiratory disease	xH583z00		Pulmonary eosinophilia NOS
chronic respiratory disease	xH585.00		Trauma and post-operative pulmonary insufficiency
chronic respiratory disease	xH585.11		Adult respiratory distress syndrome
chronic respiratory disease	xH585000		Pulmonary insufficiency following shock
chronic respiratory disease	xH585100		Pulmonary insufficiency following surgery
chronic respiratory disease	xH585200		Pulmonary insufficiency following trauma
chronic respiratory disease	xH585300		Adult respiratory distress syndrome
chronic respiratory disease	xH585z00		Trauma and post-operative pulmonary insufficiency NOS
chronic respiratory disease	xH58y200		Pulmolithiasis
chronic respiratory disease	xH58y300		Interstitial lung disease NEC
chronic respiratory disease	xH58y500		Respiratory bronchiolitis associated interstitial lung dis
chronic respiratory disease	xH58y600		Interstitial lung disease due to collagen vascular disease
chronic respiratory disease	xH58y700		Interstitial lung disease due to connective tissue disease
chronic respiratory disease	xH591.00		Chronic respiratory failure
chronic respiratory disease	xH592.00		Chronic type 1 respiratory failure
chronic respiratory disease	xH593.00		Chronic type 2 respiratory failure
chronic respiratory disease	xHy02.00		Chronic pulmonary insufficiency following surgery
chronic respiratory disease	xHyu0800		[X]Other viral pneumonia
chronic respiratory disease	xHyu0900		[X]Pneumonia due to other aerobic gram-negative bacteria
chronic respiratory disease	xHyu0A00		[X]Other bacterial pneumonia
chronic respiratory disease	xHyu0B00		[X]Pneumonia due to other specified infectious organisms
chronic respiratory disease	xHyu0C00		[X]Pneumonia in bacterial diseases classified elsewhere
chronic respiratory disease	xHyu0D00		[X]Pneumonia in viral diseases classified elsewhere
chronic respiratory disease	xHyu0G00		[X]Pneumonia in other diseases classified elsewhere
chronic respiratory disease	xHyu0H00		[X]Other pneumonia, organism unspecified
chronic respiratory disease	xHyu3000		[X]Other emphysema
chronic respiratory disease	xHyu3100		[X]Other specified chronic obstructive pulmonary disease
chronic respiratory disease	xHyu4.00		[X]Lung diseases due to external agents
chronic respiratory disease	xHyu4000		[X]Pneumoconiosis due to other dust containing silica
chronic respiratory disease	xHyu4300		[X]Hypersensitivity pneumonitis due to other organic dusts
chronic respiratory disease	xHyu4700		[X]Pneumonitis due to inhalation of other solids and liquids
chronic respiratory disease	xHyu5.00		[X]Other resp diseases principally affecting interstitium
chronic respiratory disease	xHyu5000		[X]Other interstitial pulmonary diseases with fibrosis
chronic respiratory disease	xHyu5100		[X]Other specified interstitial pulmonary diseases
chronic respiratory disease	xK260.00		Azoospermia
chronic respiratory disease	xK260.11		Young's syndrome
chronic respiratory disease	xK26y200		Infertility due to efferent duct obstruction
chronic respiratory disease	xL380.00		Obstetric anaesthesia with pulmonary complications
chronic respiratory disease	xL380.11		Mendelson's syndrome
chronic respiratory disease	xN042100		Rheumatoid lung disease
chronic respiratory disease	xN04y000		Rheumatoid lung
chronic respiratory disease	xN04y011		Caplan's syndrome
chronic respiratory disease	xN04y012		Fibrosing alveolitis associated with rheumatoid arthritis
chronic respiratory disease	xP85..00		Lung agenesis, hypoplasia and dysplasia
chronic respiratory disease	xP851.00		Hypoplasia of lung
chronic respiratory disease	xP861.00		Congenital bronchiectasis
chronic respiratory disease	xPK35.00		Kartagener's syndrome
chronic respiratory disease	xPyu9D00		[X]Primary ciliary dyskinesia
chronic respiratory disease	xQ310.00		Congenital pneumonia
chronic respiratory disease	xQ310000		Congenital pneumonia due to staphylococcus
chronic respiratory disease	xQ310100		Congenital pneumonia due to group A haemolytic streptococcus
chronic respiratory disease	xQ310200		Congenital pneumonia due to group B haemolytic streptococcus
chronic respiratory disease	xQ310300		Congenital pneumonia due to Escherichia coli
chronic respiratory disease	xQ310400		Congenital pneumonia due to pseudomonas
chronic respiratory disease	xQ310500		Congenital pneumonia due to viral agent
chronic respiratory disease	xQ310600		Congenital pneumonia due to Chlamydia
chronic respiratory disease	xQ310y00		Other specified congenital pneumonia
chronic respiratory disease	xQ310z00		Congenital pneumonia NOS
chronic respiratory disease	xQ311z11		Pneumonitis due to fetal aspiration
chronic respiratory disease	xQ312100		Perinatal pneumomediastinum
chronic respiratory disease	xQ312111		Perinatal mediastinal emphysema
chronic respiratory disease	xQ317.00		Perinatal chronic respiratory disease
chronic respiratory disease	xQ317000		Perinatal bronchopulmonary dysplasia
chronic respiratory disease	xQ317100		Prematurity with interstitial pulmonary fibrosis
chronic respiratory disease	xQ317200		Wilson-Mikity syndrome
chronic respiratory disease	xQ317y00		Other specified perinatal chronic respiratory disease
chronic respiratory disease	xQ317y11		Perinatal pulmonary fibroplasia
chronic respiratory disease	xQ317z00		Perinatal chronic respiratory disease NOS
chronic respiratory disease	xQyu3600		[X]Other chronic resp diseases originating/perinatal period
chronic respiratory disease	xSP08500		Heart-lung transplant failure and rejection
chronic respiratory disease	xSP08900		Complication of transplanted lung
chronic respiratory disease	xSP08B00		Post-transplant bronchiolitis obliterans syndrome
chronic respiratory disease	xSP13000		Mendelson's syndrome as a complication of care
chronic respiratory disease	xSP13100		Other aspiration pneumonia as a complication of care
current smoker	x137..00		Tobacco consumption
current smoker	x137..11		Smoker - amount smoked
current smoker	x1372.00		Trivial smoker - < 1 cig/day
current smoker	x1372.11		Occasional smoker
current smoker	x1373.00		Light smoker - 1-9 cigs/day
current smoker	x1374.00		Moderate smoker - 10-19 cigs/d
current smoker	x1375.00		Heavy smoker - 20-39 cigs/day
current smoker	x1376.00		Very heavy smoker - 40+cigs/d
current smoker	x137a.00		Pipe tobacco consumption
current smoker	x137b.00		Ready to stop smoking
current smoker	x137C.00		Keeps trying to stop smoking
current smoker	x137c.00		Thinking about stopping smoking
current smoker	x137d.00		Not interested in stopping smoking
current smoker	x137e.00		Smoking restarted
current smoker	x137f.00		Reason for restarting smoking
current smoker	x137G.00		Trying to give up smoking
current smoker	x137h.00		Minutes from waking to first tobacco consumption
current smoker	x137H.00		Pipe smoker
current smoker	x137J.00		Cigar smoker
current smoker	x137m.00		Failed attempt to stop smoking
current smoker	x137o.00		Waterpipe tobacco consumption
current smoker	x137P.00		Cigarette smoker
current smoker	x137P.11		Smoker
current smoker	x137Q.00		Smoking started
current smoker	x137Q.11		Smoking restarted
current smoker	x137R.00		Current smoker
current smoker	x137V.00		Smoking reduced
current smoker	x137Z.00		Tobacco consumption NOS
current smoker	x13p..00		Smoking cessation milestones
current smoker	x13p0.00		Negotiated date for cessation of smoking
current smoker	x13p5.00		Smoking cessation programme start date
current smoker	x13p5000		Practice based smoking cessation programme start date
current smoker	x38DH.00		Fagerstr test for nicotine dep
current smoker	x38Gb.00		Dyspnoea,obstruction, smoking, exacerbation frequency index
current smoker	x67H1.00		Lifestyle advice regarding smoking
current smoker	x67H6.00		Brief intervention for smoking cessation
current smoker	x745H.00		Smoking cessation therapy
current smoker	x745H000		Nicotine replacement therapy using nicotine patches
current smoker	x745H100		Nicotine replacement therapy using nicotine gum
current smoker	x745H200		Nicotine replacement therapy using nicotine inhalator
current smoker	x745H300		Nicotine replacement therapy using nicotine lozenges
current smoker	x745H400		Smoking cessation drug therapy
current smoker	x745Hy00		Other specified smoking cessation therapy
current smoker	x745Hz00		Smoking cessation therapy NOS
current smoker	x8B2B.00		Nicotine replacement therapy
current smoker	x8B2B000		Issue of nicotine replacement therapy voucher
current smoker	x8B31G00		Varenicline smoking cessation therapy offered
current smoker	x8B3f.00		Nicotine replacement therapy provided free
current smoker	x8B3Y.00		Over the counter nicotine replacement therapy
current smoker	x8BP3.00		Nicotine replacement therapy provided by community pharmacis
current smoker	x8CAg.00		Smoking cessation advice provided by community pharmacist
current smoker	x8CAL.00		Smoking cessation advice
current smoker	x8CdB.00		Stop smoking service opportunity signposted
current smoker	x8H7i.00		Referral to smoking cessation advisor
current smoker	x8HBM.00		Stop smoking face to face follow-up
current smoker	x8HBP.00		Smoking cessation 12 week follow-up
current smoker	x8HkQ.00		Referral to NHS stop smoking service
current smoker	x8HTK.00		Referral to stop-smoking clinic
current smoker	x8I2I.00		Nicotine replacement therapy contraindicated
current smoker	x8I39.00		Nicotine replacement therapy refused
current smoker	x8I6H.00		Smoking review not indicated
current smoker	x8IAj.00		Smoking cessation advice declined
current smoker	x8IEK.00		Smoking cessation programme declined
current smoker	x8IEM.00		Smoking cessation drug therapy declined
current smoker	x8IEo.00		Referral to smoking cessation service declined
current smoker	x8T08.00		Referral to smoking cessation service
current smoker	x9hG..00		Exception reporting: smoking quality indicators
current smoker	x9hG0.00		Excepted from smoking quality indicators: Patient unsuitable
current smoker	x9hG1.00		Excepted from smoking quality indicators: Informed dissent
current smoker	x9kc..00		Smoking cessation - enhanced services administration
current smoker	x9kc0.00		Smoking cessatn monitor template complet - enhanc serv admin
current smoker	x9kc0.11		Smoking cessation ESA monitoring template completed
current smoker	x9kf1.00		Refer COPD structured smoking assessment - enhanc serv admin
current smoker	x9kf1.11		Referred for COPD structured smoking assessment
current smoker	x9kf2.00		COPD structured smoking assessment declined - enh serv admin
current smoker	x9kf2.11		COPD structured smoking assessment declined
current smoker	x9ko..00		Current smoker annual review - enhanced services admin
current smoker	x9ko..11		Current smoker annual review
current smoker	x9N2k.00		Seen by smoking cessation advisor
current smoker	x9N4M.00		DNA - Did not attend smoking cessation clinic
current smoker	x9Ndf.00		Consent given for follow-up by smoking cessation team
current smoker	x9Ndg.00		Declined consent for follow-up by smoking cessation team
current smoker	x9NdV.00		Consent given follow-up after smoking cessation intervention
current smoker	x9NdW.00		Consent given for smoking cessation data sharing
current smoker	x9NdY.00		Declin cons follow-up evaluation after smoking cess interven
current smoker	x9NdZ.00		Declined consent for smoking cessation data sharing
current smoker	x9NS0200		Referral for smoking cessation service offered
current smoker	x9OO..11		Stop smoking clinic admin.
current smoker	x9OO..12		Stop smoking monitoring admin.
current smoker	x9OO1.00		Attends stop smoking monitor.
current smoker	x9OO2.00		Refuses stop smoking monitor
current smoker	x9OO3.00		Stop smoking monitor default
current smoker	x9OO4.00		Stop smoking monitor 1st lettr
current smoker	x9OO5.00		Stop smoking monitor 2nd lettr
current smoker	x9OO6.00		Stop smoking monitor 3rd lettr
current smoker	x9OO7.00		Stop smoking monitor verb.inv.
current smoker	x9OO8.00		Stop smoking monitor phone inv
current smoker	x9OO9.00		Stop smoking monitoring delete
current smoker	x9OOA.00		Stop smoking monitor.chck done
current smoker	x9OOB.00		Stop smoking invitation short message service text message
current smoker	x9OOB000		Stop smoking invitation first SMS text message
current smoker	x9OOB100		Stop smoking invitation second SMS text message
current smoker	x9OOB200		Stop smoking invitation third SMS text message
current smoker	x9OOZ.00		Stop smoking monitor admin.NOS
current smoker	xE023.00		Nicotine withdrawal
current smoker	xE251.00		Tobacco dependence
current smoker	xE251000		Tobacco dependence, unspecified
current smoker	xE251100		Tobacco dependence, continuous
current smoker	xE251200		Tobacco dependence, episodic
current smoker	xE251z00		Tobacco dependence NOS
current smoker	xEu17.00		[X]Mental and behavioural disorder due to use of tobacco
current smoker	xEu17100		[X]Mental and behav dis due to use of tobacco: harmful use
current smoker	xEu17200		[X]Mental and behav dis due to use tobacco: dependence syndr
current smoker	xEu17300		[X]Mental and behav dis due to use tobacco: withdrawal state
current smoker	xEu17500		[X]Mental & behav dis due to use tobacco: psychotic disorder
current smoker	xH310100		Smokers' cough
current smoker	xSMC..00		Toxic effect of tobacco and nicotine
current smoker	xZG23300		Advice on smoking
current smoker	xZRaM.00		Motives for smoking scale
current smoker	xZRaM.11		MFS - Motives for smoking scale
current smoker	xZRao.00		Occasions for smoking scale
current smoker	xZRBm200		Fagerstrom test for nicotine dependence
current smoker	xZRBm211		FTND - Fagerstrom test for nicotine dependence
current smoker	xZRh4.00		Reasons for smoking scale
current smoker	xZRh4.11		RFS - Reasons for smoking scale
current smoker	xZV4K000		[V]Tobacco use
current smoker	xZV6D800		[V]Tobacco abuse counselling
current smoker		x1003040000	smoking
definite deaths	x22J..00		O/E - dead
definite deaths	x22J..11		O/E - dead - condition fatal
definite deaths	x22J..12		Death
definite deaths	x22J..13		Died
definite deaths	x22J..14		Patient died
definite deaths	x22J3.00		O/E - dead - unattended death
definite deaths	x22J4.00		O/E - dead - sudden death
definite deaths	x22J6.00		O/E - dead - suspicious death
definite deaths	x22J8.00		Death - cause unknown
definite deaths	x22JZ.00		O/E - dead NOS
definite deaths	x236..12		O/E - respiratory death
definite deaths	x4K9..00		Post mortem exam.
definite deaths	x4K91.00		Post mortem exam. requested
definite deaths	x4K92.00		Coroner's post mortem exam.
definite deaths	x4K94.00		Post mortem exam. done
definite deaths	x4K95.00		Post mortem result
definite deaths	x4K96.00		Post mortem request
definite deaths	x4K9Z.00		Post mortem exam. NOS
definite deaths	x7L1M000		Preoperative anaesthetic death
definite deaths	x8HG..00		Died in hospital
definite deaths	x8HG..11		Death in hospital
definite deaths	x9134.00		Registration ghost - deceased
definite deaths	x9134.11		Registration ghost - dead
definite deaths	x9134.12		Registration ghost - died
definite deaths	x9234.00		FP22-death
definite deaths	x94...00		Death administration
definite deaths	x94...11		Administration after pat. died
definite deaths	x941..00		Death certificate form Med A
definite deaths	x941..11		Certificate - death
definite deaths	x9412.00		Death cert. Med A signed
definite deaths	x9414.00		Med A not signed-coroner case
definite deaths	x941Z.00		Death cert. Med A NOS
definite deaths	x943..00		Report for Coroner
definite deaths	x9431.00		Coroner report - requested
definite deaths	x9432.00		Coroner report - sent off
definite deaths	x9433.00		Coroner report - paid for
definite deaths	x943Z.00		Report for Coroner NOS
definite deaths	x944..00		Coroner's post-mortem report
definite deaths	x9441.00		Coroner's PM report awaited
definite deaths	x9442.00		Coroner's PM report requested
definite deaths	x9443.00		Coroner's PM report received
definite deaths	x944Z.00		Coroner's PM report NOS
definite deaths	x945..00		Hospital death discharge notif
definite deaths	x9451.00		Death notif. from hospital
definite deaths	x9452.00		Await hosp death disch letter
definite deaths	x9453.00		Receiv hosp death disch letter
definite deaths	x945Z.00		Hospital death disch. NOS
definite deaths	x946..00		Death notif.- non.hosp source
definite deaths	x947..00		Cause of death clarif. SD17/18
definite deaths	x947..11		SD17 - cause of death clarif
definite deaths	x947Z.00		SD17/18 cause of death NOS
definite deaths	x949..00		Patient died - to record place
definite deaths	x949..11		Dead - place patient died
definite deaths	x949..12		Deceased - place patient died
definite deaths	x949..13		Died - place patient died
definite deaths	x949..14		Place of death
definite deaths	x9491.00		Patient died at home
definite deaths	x9492.00		Patient died in part 3 accom.
definite deaths	x9493.00		Patient died in nursing home
definite deaths	x9494.00		Patient died in resid.inst.NOS
definite deaths	x9495.00		Patient died in hospital
definite deaths	x9496.00		Patient died in street
definite deaths	x9497.00		Patient died in publ.place NOS
definite deaths	x9498.00		Dead on arrival at hospital
definite deaths	x9499.00		Found dead at accident site
definite deaths	x949A.00		Patient died in hospice
definite deaths	x949B.00		Patient died in community hospital
definite deaths	x949D.00		Patient died in care home
definite deaths	x949E.00		Patient died in usual place of residence
definite deaths	x949F.00		Died in ambulance
definite deaths	x949J.00		Died in mental health unit
definite deaths	x949Z.00		Patient died in place NOS
definite deaths	x94A..11		Referral to coroner
definite deaths	x94B..00		Cause of death
definite deaths	x94B..11		Condition fatal-cause of death
definite deaths	x94C..00		Post mortem report
definite deaths	x94C0.00		Post mortem report received
definite deaths	x94D..00		Hospital notified of death
definite deaths	x94E..00		Date of death
definite deaths	x94Z..00		Death administration NOS
definite deaths	x9m06.00		Excluded from diabetic retinopathy screening as deceased
definite deaths	xR21..00		[D]Sudden death, cause unknown
definite deaths	xR211.00		[D]Instantaneous death
definite deaths	xR212.00		[D]Death less than 24 hours from onset of illness
definite deaths	xR212000		[D]Death, not instantaneous cause unknown
definite deaths	xR212100		[D]Died, with no sign of disease
definite deaths	xR212z00		[D]Death less than 24 hours from onset of illness NOS
definite deaths	xR213.00		[D]Unattended death
definite deaths	xR213000		[D]Found after death, unknown cause of death
definite deaths	xR213100		[D]Found dead
definite deaths	xR213z00		[D]Unattended death NOS
definite deaths	xR21z.00		[D]Sudden death, cause unknown NOS
definite deaths	xRyuC100		[X]Other sudden death, cause unknown
definite deaths	xT0y0.00		Found dead on railway right-of-way unspecified
definite deaths	xT0y0200		Found dead on railway unspecified - pedestrian
definite deaths	xT0y0300		Found dead on railway unspecified - cyclist
definite deaths	xZV68011		[V]Issue of death certificate
definite deaths		x1016500000	Cause of death
definite deaths		x1016000000	Death administration
depression	x13Y3.00		Manic-depression association member
depression	x1B1U.00		Symptoms of depression
depression	x1B1U.11		Depressive symptoms
depression	x212S.00		Depression resolved
depression	x212V.00		Bipolar affective disorder resolved
depression	x6G00.00		Postnatal depression counselling
depression	x8BK0.00		Depression management programme
depression	x8CAa.00		Patient given advice about management of depression
depression	x8HHq.00		Referral for guided self-help for depression
depression	x8IH5200		Referral for guided self-help for depression declined
depression	x9H90.00		Depression annual review
depression	x9H91.00		Depression medication review
depression	x9H92.00		Depression interim review
depression	x9HA0.00		On depression register
depression	x9k4..00		Depression - enhanced services administration
depression	x9k40.00		Depression - enhanced service completed
depression	x9kQ..00		On full dose long term treatment depression - enh serv admin
depression	x9Ov..00		Depression monitoring administration
depression	x9Ov0.00		Depression monitoring first letter
depression	x9Ov1.00		Depression monitoring second letter
depression	x9Ov2.00		Depression monitoring third letter
depression	x9Ov3.00		Depression monitoring verbal invite
depression	x9Ov4.00		Depression monitoring telephone invite
depression	xE11..12		Depressive psychoses
depression	xE110.00		Manic disorder, single episode
depression	xE110000		Single manic episode, unspecified
depression	xE110100		Single manic episode, mild
depression	xE110200		Single manic episode, moderate
depression	xE110300		Single manic episode, severe without mention of psychosis
depression	xE110500		Single manic episode in partial or unspecified remission
depression	xE110600		Single manic episode in full remission
depression	xE110z00		Manic disorder, single episode NOS
depression	xE111.00		Recurrent manic episodes
depression	xE111000		Recurrent manic episodes, unspecified
depression	xE111100		Recurrent manic episodes, mild
depression	xE111200		Recurrent manic episodes, moderate
depression	xE111300		Recurrent manic episodes, severe without mention psychosis
depression	xE111500		Recurrent manic episodes, partial or unspecified remission
depression	xE111600		Recurrent manic episodes, in full remission
depression	xE111z00		Recurrent manic episode NOS
depression	xE112.00		Single major depressive episode
depression	xE112.11		Agitated depression
depression	xE112.12		Endogenous depression first episode
depression	xE112.13		Endogenous depression first episode
depression	xE112.14		Endogenous depression
depression	xE112000		Single major depressive episode, unspecified
depression	xE112100		Single major depressive episode, mild
depression	xE112200		Single major depressive episode, moderate
depression	xE112300		Single major depressive episode, severe, without psychosis
depression	xE112400		Single major depressive episode, severe, with psychosis
depression	xE112500		Single major depressive episode, partial or unspec remission
depression	xE112600		Single major depressive episode, in full remission
depression	xE112z00		Single major depressive episode NOS
depression	xE113.00		Recurrent major depressive episode
depression	xE113.11		Endogenous depression - recurrent
depression	xE113000		Recurrent major depressive episodes, unspecified
depression	xE113100		Recurrent major depressive episodes, mild
depression	xE113200		Recurrent major depressive episodes, moderate
depression	xE113300		Recurrent major depressive episodes, severe, no psychosis
depression	xE113400		Recurrent major depressive episodes, severe, with psychosis
depression	xE113500		Recurrent major depressive episodes,partial/unspec remission
depression	xE113600		Recurrent major depressive episodes, in full remission
depression	xE113700		Recurrent depression
depression	xE113z00		Recurrent major depressive episode NOS
depression	xE114.00		Bipolar affective disorder, currently manic
depression	xE114.11		Manic-depressive - now manic
depression	xE114000		Bipolar affective disorder, currently manic, unspecified
depression	xE114100		Bipolar affective disorder, currently manic, mild
depression	xE114200		Bipolar affective disorder, currently manic, moderate
depression	xE114300		Bipolar affect disord, currently manic, severe, no psychosis
depression	xE114400		Bipolar affect disord, currently manic,severe with psychosis
depression	xE114500		Bipolar affect disord,currently manic, part/unspec remission
depression	xE114600		Bipolar affective disorder, currently manic, full remission
depression	xE114z00		Bipolar affective disorder, currently manic, NOS
depression	xE115.00		Bipolar affective disorder, currently depressed
depression	xE115.11		Manic-depressive - now depressed
depression	xE115000		Bipolar affective disorder, currently depressed, unspecified
depression	xE115100		Bipolar affective disorder, currently depressed, mild
depression	xE115200		Bipolar affective disorder, currently depressed, moderate
depression	xE115300		Bipolar affect disord, now depressed, severe, no psychosis
depression	xE115400		Bipolar affect disord, now depressed, severe with psychosis
depression	xE115500		Bipolar affect disord, now depressed, part/unspec remission
depression	xE115600		Bipolar affective disorder, now depressed, in full remission
depression	xE115z00		Bipolar affective disorder, currently depressed, NOS
depression	xE116.00		Mixed bipolar affective disorder
depression	xE116000		Mixed bipolar affective disorder, unspecified
depression	xE116100		Mixed bipolar affective disorder, mild
depression	xE116200		Mixed bipolar affective disorder, moderate
depression	xE116300		Mixed bipolar affective disorder, severe, without psychosis
depression	xE116400		Mixed bipolar affective disorder, severe, with psychosis
depression	xE116500		Mixed bipolar affective disorder, partial/unspec remission
depression	xE116600		Mixed bipolar affective disorder, in full remission
depression	xE116z00		Mixed bipolar affective disorder, NOS
depression	xE117.00		Unspecified bipolar affective disorder
depression	xE117000		Unspecified bipolar affective disorder, unspecified
depression	xE117100		Unspecified bipolar affective disorder, mild
depression	xE117200		Unspecified bipolar affective disorder, moderate
depression	xE117300		Unspecified bipolar affective disorder, severe, no psychosis
depression	xE117400		Unspecified bipolar affective disorder,severe with psychosis
depression	xE117500		Unspecified bipolar affect disord, partial/unspec remission
depression	xE117600		Unspecified bipolar affective disorder, in full remission
depression	xE117z00		Unspecified bipolar affective disorder, NOS
depression	xE118.00		Seasonal affective disorder
depression	xE11y.00		Other and unspecified manic-depressive psychoses
depression	xE11y000		Unspecified manic-depressive psychoses
depression	xE11y100		Atypical manic disorder
depression	xE11y200		Atypical depressive disorder
depression	xE11y300		Other mixed manic-depressive psychoses
depression	xE11yz00		Other and unspecified manic-depressive psychoses NOS
depression	xE11z100		Rebound mood swings
depression	xE11z200		Masked depression
depression	xE130.00		Reactive depressive psychosis
depression	xE130.11		Psychotic reactive depression
depression	xE135.00		Agitated depression
depression	xE200300		Anxiety with depression
depression	xE204.00		Neurotic depression reactive type
depression	xE204.11		Postnatal depression
depression	xE291.00		Prolonged depressive reaction
depression	xE2B..00		Depressive disorder NEC
depression	xE2B0.00		Postviral depression
depression	xE2B1.00		Chronic depression
depression	xEu20400		[X]Post-schizophrenic depression
depression	xEu31300		[X]Bipolar affect disorder cur epi mild or moderate depressn
depression	xEu31500		[X]Bipolar affect dis cur epi severe depres with psyc symp
depression	xEu32.00		[X]Depressive episode
depression	xEu32.11		[X]Single episode of depressive reaction
depression	xEu32.12		[X]Single episode of psychogenic depression
depression	xEu32.13		[X]Single episode of reactive depression
depression	xEu32000		[X]Mild depressive episode
depression	xEu32100		[X]Moderate depressive episode
depression	xEu32200		[X]Severe depressive episode without psychotic symptoms
depression	xEu32211		[X]Single episode agitated depressn w'out psychotic symptoms
depression	xEu32212		[X]Single episode major depression w'out psychotic symptoms
depression	xEu32213		[X]Single episode vital depression w'out psychotic symptoms
depression	xEu32300		[X]Severe depressive episode with psychotic symptoms
depression	xEu32311		[X]Single episode of major depression and psychotic symptoms
depression	xEu32312		[X]Single episode of psychogenic depressive psychosis
depression	xEu32313		[X]Single episode of psychotic depression
depression	xEu32314		[X]Single episode of reactive depressive psychosis
depression	xEu32400		[X]Mild depression
depression	xEu32500		[X]Major depression, mild
depression	xEu32600		[X]Major depression, moderately severe
depression	xEu32700		[X]Major depression, severe without psychotic symptoms
depression	xEu32800		[X]Major depression, severe with psychotic symptoms
depression	xEu32900		[X]Single major depr ep, severe with psych, psych in remiss
depression	xEu32A00		[X]Recurr major depr ep, severe with psych, psych in remiss
depression	xEu32y00		[X]Other depressive episodes
depression	xEu32y11		[X]Atypical depression
depression	xEu32y12		[X]Single episode of masked depression NOS
depression	xEu32z00		[X]Depressive episode, unspecified
depression	xEu32z11		[X]Depression NOS
depression	xEu32z12		[X]Depressive disorder NOS
depression	xEu32z13		[X]Prolonged single episode of reactive depression
depression	xEu32z14		[X] Reactive depression NOS
depression	xEu33.00		[X]Recurrent depressive disorder
depression	xEu33.11		[X]Recurrent episodes of depressive reaction
depression	xEu33.12		[X]Recurrent episodes of psychogenic depression
depression	xEu33.13		[X]Recurrent episodes of reactive depression
depression	xEu33.14		[X]Seasonal depressive disorder
depression	xEu33.15		[X]SAD - Seasonal affective disorder
depression	xEu33000		[X]Recurrent depressive disorder, current episode mild
depression	xEu33100		[X]Recurrent depressive disorder, current episode moderate
depression	xEu33200		[X]Recurr depress disorder cur epi severe without psyc sympt
depression	xEu33211		[X]Endogenous depression without psychotic symptoms
depression	xEu33212		[X]Major depression, recurrent without psychotic symptoms
depression	xEu33213		[X]Manic-depress psychosis,depressd,no psychotic symptoms
depression	xEu33214		[X]Vital depression, recurrent without psychotic symptoms
depression	xEu33300		[X]Recurrent depress disorder cur epi severe with psyc symp
depression	xEu33311		[X]Endogenous depression with psychotic symptoms
depression	xEu33312		[X]Manic-depress psychosis,depressed type+psychotic symptoms
depression	xEu33313		[X]Recurr severe episodes/major depression+psychotic symptom
depression	xEu33314		[X]Recurr severe episodes/psychogenic depressive psychosis
depression	xEu33315		[X]Recurrent severe episodes of psychotic depression
depression	xEu33316		[X]Recurrent severe episodes/reactive depressive psychosis
depression	xEu33400		[X]Recurrent depressive disorder, currently in remission
depression	xEu33y00		[X]Other recurrent depressive disorders
depression	xEu33z00		[X]Recurrent depressive disorder, unspecified
depression	xEu33z11		[X]Monopolar depression NOS
depression	xEu34100		[X]Dysthymia
depression	xEu34111		[X]Depressive neurosis
depression	xEu34112		[X]Depressive personality disorder
depression	xEu34113		[X]Neurotic depression
depression	xEu34114		[X]Persistant anxiety depression
depression	xEu41200		[X]Mixed anxiety and depressive disorder
depression	xEu41211		[X]Mild anxiety depression
depression	xEu53011		[X]Postnatal depression NOS
depression	xEu53012		[X]Postpartum depression NOS
diabetes	x13AB.00		Diabetic lipid lowering diet
diabetes	x13AC.00		Diabetic weight reducing diet
diabetes	x13B1.00		Diabetic diet
diabetes	x13B1000		Diabetic carbohydrate counting diet
diabetes	x1434.00		H/O: diabetes mellitus
diabetes	x1435.00		H/O: Admission in last year for hyperglycaemic disorder
diabetes	x14F4.00		H/O: Admission in last year for diabetes foot problem
diabetes	x14P3.00		H/O: insulin therapy
diabetes	x2BBF.00		Retinal abnormality - diabetes related
diabetes	x2BBk.00		O/E - right eye stable treated prolif diabetic retinopathy
diabetes	x2BBL.00		O/E - diabetic maculopathy present both eyes
diabetes	x2BBl.00		O/E - left eye stable treated prolif diabetic retinopathy
diabetes	x2BBo.00		O/E - sight threatening diabetic retinopathy
diabetes	x2BBP.00		O/E - right eye background diabetic retinopathy
diabetes	x2BBQ.00		O/E - left eye background diabetic retinopathy
diabetes	x2BBR.00		O/E - right eye preproliferative diabetic retinopathy
diabetes	x2BBS.00		O/E - left eye preproliferative diabetic retinopathy
diabetes	x2BBT.00		O/E - right eye proliferative diabetic retinopathy
diabetes	x2BBV.00		O/E - left eye proliferative diabetic retinopathy
diabetes	x2BBW.00		O/E - right eye diabetic maculopathy
diabetes	x2BBX.00		O/E - left eye diabetic maculopathy
diabetes	x2G51000		Foot abnormality - diabetes related
diabetes	x2G5A.00		O/E - Right diabetic foot at risk
diabetes	x2G5B.00		O/E - Left diabetic foot at risk
diabetes	x2G5C.00		Foot abnormality - diabetes related
diabetes	x2G5E.00		O/E - Right diabetic foot at low risk
diabetes	x2G5F.00		O/E - Right diabetic foot at moderate risk
diabetes	x2G5G.00		O/E - Right diabetic foot at high risk
diabetes	x2G5H.00		O/E - Right diabetic foot - ulcerated
diabetes	x2G5I.00		O/E - Left diabetic foot at low risk
diabetes	x2G5J.00		O/E - Left diabetic foot at moderate risk
diabetes	x2G5K.00		O/E - Left diabetic foot at high risk
diabetes	x2G5L.00		O/E - Left diabetic foot - ulcerated
diabetes	x2G5V.00		O/E - right chronic diabetic foot ulcer
diabetes	x2G5W.00		O/E - left chronic diabetic foot ulcer
diabetes	x42c..00		HbA1 - diabetic control
diabetes	x42W..00		Hb. A1C - diabetic control
diabetes	x42WZ.00		Hb. A1C - diabetic control NOS
diabetes	x44Uz.00		Blood glucose raised NOS
diabetes	x44Uz.11		Blood hyperglycaemia NOS
diabetes	x44V2.00		Glucose tol. test impaired
diabetes	x44V3.00		Glucose tol. test diabetic
diabetes	x66A..00		Diabetic monitoring
diabetes	x66A1.00		Initial diabetic assessment
diabetes	x66A2.00		Follow-up diabetic assessment
diabetes	x66A3.00		Diabetic on diet only
diabetes	x66A4.00		Diabetic on oral treatment
diabetes	x66A5.00		Diabetic on insulin
diabetes	x66A6.00		Last hypo. attack
diabetes	x66A7.00		Frequency of hypo. attacks
diabetes	x66A7000		Frequency of hospital treated hypoglycaemia
diabetes	x66A7100		Frequency of GP or paramedic treated hypoglycaemia
diabetes	x66A8.00		Has seen dietician - diabetes
diabetes	x66A9.00		Understands diet - diabetes
diabetes	x66Aa.00		Diabetic diet - poor compliance
diabetes	x66AA.11		Injection sites - diabetic
diabetes	x66Ab.00		Diabetic foot examination
diabetes	x66AB.00		Urine sugar charts
diabetes	x66Ac.00		Diabetic peripheral neuropathy screening
diabetes	x66AC.00		Blood sugar charts
diabetes	x66AD.00		Fundoscopy - diabetic check
diabetes	x66Ad.00		Hypoglycaemic attack requiring 3rd party assistance
diabetes	x66Ad000		Hypo atck - atndn ambulan crew
diabetes	x66Ae.00		HBA1c target
diabetes	x66AE.00		Feet examination
diabetes	x66Ae000		HbA1c target level - IFCC standardised
diabetes	x66Af.00		Patient diabetes education review
diabetes	x66Ag.00		Insulin needles changed daily
diabetes	x66AG.00		Diabetic drug side effects
diabetes	x66Ah.00		Insulin needles changed for each injection
diabetes	x66AH.00		Diabetic treatment changed
diabetes	x66AH000		Conversion to insulin
diabetes	x66AH100		Conversion to insulin in secondary care
diabetes	x66AH200		Conversion to insulin by diabetes specialist nurse
diabetes	x66AH300		Conversion to non-insulin injectable medication
diabetes	x66AI.00		Diabetic - good control
diabetes	x66Ai.00		Diabetic 6 month review
diabetes	x66AJ.00		Diabetic - poor control
diabetes	x66Aj.00		Insulin needles changed less than once a day
diabetes	x66AJ.11		Unstable diabetes
diabetes	x66AJ000		Chronic hyperglycaemia
diabetes	x66AJ100		Brittle diabetes
diabetes	x66AJ200		Loss of hypoglycaemic warning
diabetes	x66AJ300		Recurrent severe hypos
diabetes	x66AJ400		Hypoglycaemic warning absent
diabetes	x66AJz00		Diabetic - poor control NOS
diabetes	x66AK.00		Diabetic - cooperative patient
diabetes	x66Ak.00		Diabetic monitoring - lower risk albumin excretion
diabetes	x66Al.00		Diabetic monitoring - higher risk albumin excretion
diabetes	x66AL.00		Diabetic-uncooperative patient
diabetes	x66Am.00		Insulin dose changed
diabetes	x66AM.00		Diabetic - follow-up default
diabetes	x66AN.00		Date diabetic treatment start
diabetes	x66An.00		Diabetes type 1 review
diabetes	x66Ao.00		Diabetes type 2 review
diabetes	x66AO.00		Date diabetic treatment stopp.
diabetes	x66AP.00		Diabetes: practice programme
diabetes	x66Ap.00		Insulin treatment initiated
diabetes	x66AQ.00		Diabetes: shared care programme
diabetes	x66Aq.00		Diabetic foot screen
diabetes	x66AQ000		Unsuitable for diabetes year of care programme
diabetes	x66AQ100		Declined consent for diabetes year of care programme
diabetes	x66AR.00		Diabetes management plan given
diabetes	x66Ar.00		Insulin treatment stopped
diabetes	x66AS.00		Diabetic annual review
diabetes	x66As.00		Diabetic on subcutaneous treatment
diabetes	x66AS000		Diabetes Year of Care annual review
diabetes	x66AT.00		Annual diabetic blood test
diabetes	x66At.00		Diabetic dietary review
diabetes	x66At000		Type I diabetic dietary review
diabetes	x66At011		Type 1 diabetic dietary review
diabetes	x66At100		Type II diabetic dietary review
diabetes	x66At111		Type 2 diabetic dietary review
diabetes	x66AU.00		Diabetes care by hospital only
diabetes	x66Au.00		Diabetic erectile dysfunction review
diabetes	x66AV.00		Diabetic on insulin and oral treatment
diabetes	x66Av.00		Diabetic assessment of erectile dysfunction
diabetes	x66AW.00		Diabetic foot risk assessment
diabetes	x66Aw.00		Insulin dose
diabetes	x66AX.00		Diabetes: shared care in pregnancy - diabetol and obstet
diabetes	x66Ax.00		Checking accuracy of blood glucose meter
diabetes	x66AY.00		Diabetic diet - good compliance
diabetes	x66AZ.00		Diabetic monitoring NOS
diabetes	x6761.00		Diabetic pre-pregnancy counselling
diabetes	x679L.00		Health education - diabetes
diabetes	x679L000		Education in self management of diabetes
diabetes	x679L100		Hypoglycaemia education
diabetes	x679L200		Education about diabetes and driving
diabetes	x679L300		Diabetic foot care education
diabetes	x679R.00		Patient offered diabetes structured education programme
diabetes	x68A7.00		Diabetic retinopathy screening
diabetes	x7276.00		Pan retinal photocoagulation for diabetes
diabetes	x8A12.00		Diabetic crisis monitoring
diabetes	x8A13.00		Diabetic stabilisation
diabetes	x8A17.00		Self monitoring of blood glucose
diabetes	x8A17000		Frequency of blood glucose self-monitoring
diabetes	x8A18.00		Self monitoring of urine glucose
diabetes	x8A19.00		Self monitoring of blood and urine glucose
diabetes	x8A1A.00		Self monitoring urine ketones
diabetes	x8B3l.00		Diabetes medication review
diabetes	x8BAi.00		Insulin passport completed
diabetes	x8BAm.00		Insulin passport checked
diabetes	x8BAp.00		Insulin passport not checked
diabetes	x8BL2.00		Patient on maximal tolerated therapy for diabetes
diabetes	x8CA4100		Pt advised re diabetic diet
diabetes	x8CAQ.00		Advice about blood glucose control
diabetes	x8CdD.00		Advised to maintain back up supply insulin subcut injection
diabetes	x8CE0.00		Diabetic leaflet given
diabetes	x8CE0100		Insulin alert patient information booklet given
diabetes	x8CE0200		Insulin passport given
diabetes	x8CMW700		Diabetes clinical pathway
diabetes	x8CP2.00		Transition of diabetes care options discussed
diabetes	x8CR2.00		Diabetes clinical management plan
diabetes	x8CS0.00		Diabetes care plan agreed
diabetes	x8H2J.00		Admit diabetic emergency
diabetes	x8H3O.00		Non-urgent diabetic admission
diabetes	x8H4e.00		Referral to diabetes special interest general practitioner
diabetes	x8H4F.00		Referral to diabetologist
diabetes	x8H7C.00		Refer, diabetic liaison nurse
diabetes	x8H7f.00		Referral to diabetes nurse
diabetes	x8H7r.00		Refer to diabetic foot screener
diabetes	x8HBG.00		Diabetic retinopathy 12 month review
diabetes	x8HBH.00		Diabetic retinopathy 6 month review
diabetes	x8Hg4.00		Discharged from care of diabetes specialist nurse
diabetes	x8HgC.00		Discharged from diabetes shared care programme
diabetes	x8Hgd.00		Discharge from secondary care diabetes service
diabetes	x8HHy.00		Referral to diabetic register
diabetes	x8Hj0.00		Referral to diabetes structured education programme
diabetes	x8Hj3.00		Referral to DAFNE diabetes structured education programme
diabetes	x8Hj4.00		Referral to DESMOND diabetes structured education programme
diabetes	x8Hj5.00		Referral to XPERT diabetes structured education programme
diabetes	x8HKE.00		Diabetology D.V. requested
diabetes	x8Hl1.00		Referral for diabetic retinopathy screening
diabetes	x8Hl4.00		Referral to community diabetes specialist nurse
diabetes	x8Hlc.00		Referral to community diabetes service
diabetes	x8HLE.00		Diabetology D.V. done
diabetes	x8HlS.00		Referral for management of impaired glucose tolerance
diabetes	x8HME.00		Listed for Diabetology admissn
diabetes	x8HTE100		Referral to community diabetes clinic
diabetes	x8HTk.00		Referral to diabetic eye clinic
diabetes	x8HVU.00		Private referral to diabetologist
diabetes	x8I3k.00		Insulin therapy declined
diabetes	x8I3W.00		Diabetic foot examination declined
diabetes	x8I3X.00		Diabetic retinopathy screening refused
diabetes	x8I57.00		Patient held diabetic record declined
diabetes	x8I81.00		Did not complete diabetes structured education programme
diabetes	x8I82.00		Did not complete DAFNE diabetes structured education program
diabetes	x8I83.00		Did not complete DESMOND diabetes structured educat program
diabetes	x8I84.00		Did not complete XPERT diabetes structured education program
diabetes	x8I94.00		Diabetes structured education programme not available
diabetes	x8IAs.00		Diabetic dietary review declined
diabetes	x8IE2.00		Diabetes care plan declined
diabetes	x8IEa.00		Referral to DAFNE diabetes structured educn prog declined
diabetes	x8IEQ.00		Referral to community diabetes specialist nurse declined
diabetes	x93C4.00		Patient consent given for addition to diabetic register
diabetes	x9b92000		Diabetic medicine
diabetes	x9kL..00		Insulin initiation - enhanced services administration
diabetes	x9m0..00		Diabetic retinopathy screening administrative status
diabetes	x9m00.00		Eligible for diabetic retinopathy screening
diabetes	x9m02.00		Eligb temp inactv diab ret scr
diabetes	x9m03.00		Eligb perm inactv diab ret scr
diabetes	x9m04.00		Excluded from diabetic retinopathy screening
diabetes	x9m05.00		Excluded from diabetic retinopathy screening as moved away
diabetes	x9m06.00		Excluded from diabetic retinopathy screening as deceased
diabetes	x9m07.00		Excluded diabetc retinop screen as under care ophthalmolgist
diabetes	x9m08.00		Exclu diab ret screen as blind
diabetes	x9m09.00		Excl diab ret scr no lngr diab
diabetes	x9m0A.00		Declined diabetic retinop scrn
diabetes	x9m0B.00		Ex diab ret scr no cntct detls
diabetes	x9m0C.00		Excluded frm diabetic retinopathy screen as terminal illness
diabetes	x9m0D.00		Excluded from diabetic retinopthy screen as learn disability
diabetes	x9m0E.00		Excluded from diabetic retinopathy screen physical disorder
diabetes	x9m9..00		Impaired glucose tolerance monitoring administration
diabetes	x9m90.00		Impaired glucose tolerance monitoring invitation
diabetes	x9m90000		Impaired glucose tolerance monitoring invitation 1st letter
diabetes	x9m90100		Impaired glucose tolerance monitoring invitation 2nd letter
diabetes	x9m90200		Impaired glucose tolerance monitoring invitation 3rd letter
diabetes	x9N0m.00		Seen in diabetic nurse consultant clinic
diabetes	x9N0n.00		Seen in community diabetes specialist clinic
diabetes	x9N1i.00		Seen in diabetic foot clinic
diabetes	x9N1v.00		Seen in diabetic eye clinic
diabetes	x9N2i.00		Seen by diabetic liaison nurse
diabetes	x9Na5100		Joint consultn pracse nurse & comm diabetes specialist nurse
diabetes	x9NM0.00		Attending diabetes clinic
diabetes	x9NN9.00		Under care of diabetes specialist nurse
diabetes	x9NND.00		Under care of diabetic foot screener
diabetes	x9OL..00		Diabetes monitoring admin.
diabetes	x9OL..11		Diabetes clinic administration
diabetes	x9OL1.00		Attends diabetes monitoring
diabetes	x9OL2.00		Refuses diabetes monitoring
diabetes	x9OL3.00		Diabetes monitoring default
diabetes	x9Ol4.00		Mental health monitoring telephone invite
diabetes	x9OL4.00		Diabetes monitoring 1st letter
diabetes	x9OL5.00		Diabetes monitoring 2nd letter
diabetes	x9OL6.00		Diabetes monitoring 3rd letter
diabetes	x9OL7.00		Diabetes monitor.verbal invite
diabetes	x9OL8.00		Diabetes monitor.phone invite
diabetes	x9OL9.00		Diabetes monitoring deleted
diabetes	x9OLA.00		Diabetes monitor. check done
diabetes	x9OLA.11		Diabetes monitored
diabetes	x9OLB.00		Attended diabetes structured education programme
diabetes	x9OLC.00		Family/carer attended diabetes structured education prog
diabetes	x9OLD.00		Diabetic patient unsuitable for digital retinal photography
diabetes	x9OLE.00		Attended DESMOND structured programme
diabetes	x9OLF.00		Diabetes structured education programme completed
diabetes	x9OLG.00		Attended XPERT diabetes structured education programme
diabetes	x9OLH.00		Attended DAFNE diabetes structured education programme
diabetes	x9OLJ.00		DAFNE diabetes structured education programme completed
diabetes	x9OLK.00		DESMOND diabetes structured education programme completed
diabetes	x9OLL.00		XPERT diabetes structured education programme completed
diabetes	x9OLM.00		Diabetes structured education programme declined
diabetes	x9OLN.00		Diabetes monitor invitation by SMS (short message service)
diabetes	x9OLP.00		X-PERT Ft St dia slf mgt pg cm
diabetes	x9OLZ.00		Diabetes monitoring admin.NOS
diabetes	x9Oy..00		Diabetes screening administration
diabetes	x9Oy0.00		Diabetes screening invitation
diabetes	x9Oy0000		Diabetic foot screening invitation
diabetes	x9Oy0200		Diabetic foot screening invitation first letter
diabetes	x9Oy0300		Diabetic foot screening invitation second letter
diabetes	x9Oy0400		Diabetic foot screening invitation third letter
diabetes	xC10..00		Diabetes mellitus
diabetes	xC100.00		Diabetes mellitus with no mention of complication
diabetes	xC100000		Diabetes mellitus, juvenile type, no mention of complication
diabetes	xC100011		Insulin dependent diabetes mellitus
diabetes	xC100100		Diabetes mellitus, adult onset, no mention of complication
diabetes	xC100111		Maturity onset diabetes
diabetes	xC100112		Non-insulin dependent diabetes mellitus
diabetes	xC100z00		Diabetes mellitus NOS with no mention of complication
diabetes	xC101.00		Diabetes mellitus with ketoacidosis
diabetes	xC101000		Diabetes mellitus, juvenile type, with ketoacidosis
diabetes	xC101100		Diabetes mellitus, adult onset, with ketoacidosis
diabetes	xC101y00		Other specified diabetes mellitus with ketoacidosis
diabetes	xC101z00		Diabetes mellitus NOS with ketoacidosis
diabetes	xC102.00		Diabetes mellitus with hyperosmolar coma
diabetes	xC102000		Diabetes mellitus, juvenile type, with hyperosmolar coma
diabetes	xC102100		Diabetes mellitus, adult onset, with hyperosmolar coma
diabetes	xC102z00		Diabetes mellitus NOS with hyperosmolar coma
diabetes	xC103.00		Diabetes mellitus with ketoacidotic coma
diabetes	xC103000		Diabetes mellitus, juvenile type, with ketoacidotic coma
diabetes	xC103100		Diabetes mellitus, adult onset, with ketoacidotic coma
diabetes	xC103y00		Other specified diabetes mellitus with coma
diabetes	xC103z00		Diabetes mellitus NOS with ketoacidotic coma
diabetes	xC104.00		Diabetes mellitus with renal manifestation
diabetes	xC104.11		Diabetic nephropathy
diabetes	xC104000		Diabetes mellitus, juvenile type, with renal manifestation
diabetes	xC104100		Diabetes mellitus, adult onset, with renal manifestation
diabetes	xC104y00		Other specified diabetes mellitus with renal complications
diabetes	xC104z00		Diabetes mellitus with nephropathy NOS
diabetes	xC105.00		Diabetes mellitus with ophthalmic manifestation
diabetes	xC105000		Diabetes mellitus, juvenile type, + ophthalmic manifestation
diabetes	xC105100		Diabetes mellitus, adult onset, + ophthalmic manifestation
diabetes	xC105y00		Other specified diabetes mellitus with ophthalmic complicatn
diabetes	xC105z00		Diabetes mellitus NOS with ophthalmic manifestation
diabetes	xC106.00		Diabetes mellitus with neurological manifestation
diabetes	xC106.11		Diabetic amyotrophy
diabetes	xC106.12		Diabetes mellitus with neuropathy
diabetes	xC106.13		Diabetes mellitus with polyneuropathy
diabetes	xC106000		Diabetes mellitus, juvenile, + neurological manifestation
diabetes	xC106100		Diabetes mellitus, adult onset, + neurological manifestation
diabetes	xC106y00		Other specified diabetes mellitus with neurological comps
diabetes	xC106z00		Diabetes mellitus NOS with neurological manifestation
diabetes	xC107.00		Diabetes mellitus with peripheral circulatory disorder
diabetes	xC107.11		Diabetes mellitus with gangrene
diabetes	xC107.12		Diabetes with gangrene
diabetes	xC107000		Diabetes mellitus, juvenile +peripheral circulatory disorder
diabetes	xC107100		Diabetes mellitus, adult, + peripheral circulatory disorder
diabetes	xC107200		Diabetes mellitus, adult with gangrene
diabetes	xC107300		IDDM with peripheral circulatory disorder
diabetes	xC107400		NIDDM with peripheral circulatory disorder
diabetes	xC107y00		Other specified diabetes mellitus with periph circ comps
diabetes	xC107z00		Diabetes mellitus NOS with peripheral circulatory disorder
diabetes	xC108.00		Insulin dependent diabetes mellitus
diabetes	xC108.11		IDDM-Insulin dependent diabetes mellitus
diabetes	xC108.12		Type 1 diabetes mellitus
diabetes	xC108.13		Type I diabetes mellitus
diabetes	xC108000		Insulin-dependent diabetes mellitus with renal complications
diabetes	xC108011		Type I diabetes mellitus with renal complications
diabetes	xC108012		Type 1 diabetes mellitus with renal complications
diabetes	xC108100		Insulin-dependent diabetes mellitus with ophthalmic comps
diabetes	xC108112		Type 1 diabetes mellitus with ophthalmic complications
diabetes	xC108200		Insulin-dependent diabetes mellitus with neurological comps
diabetes	xC108212		Type 1 diabetes mellitus with neurological complications
diabetes	xC108300		Insulin dependent diabetes mellitus with multiple complicatn
diabetes	xC108400		Unstable insulin dependent diabetes mellitus
diabetes	xC108411		Unstable type I diabetes mellitus
diabetes	xC108412		Unstable type 1 diabetes mellitus
diabetes	xC108500		Insulin dependent diabetes mellitus with ulcer
diabetes	xC108511		Type I diabetes mellitus with ulcer
diabetes	xC108512		Type 1 diabetes mellitus with ulcer
diabetes	xC108600		Insulin dependent diabetes mellitus with gangrene
diabetes	xC108700		Insulin dependent diabetes mellitus with retinopathy
diabetes	xC108711		Type I diabetes mellitus with retinopathy
diabetes	xC108712		Type 1 diabetes mellitus with retinopathy
diabetes	xC108800		Insulin dependent diabetes mellitus - poor control
diabetes	xC108811		Type I diabetes mellitus - poor control
diabetes	xC108812		Type 1 diabetes mellitus - poor control
diabetes	xC108900		Insulin dependent diabetes maturity onset
diabetes	xC108911		Type I diabetes mellitus maturity onset
diabetes	xC108912		Type 1 diabetes mellitus maturity onset
diabetes	xC108A00		Insulin-dependent diabetes without complication
diabetes	xC108A11		Type I diabetes mellitus without complication
diabetes	xC108B00		Insulin dependent diabetes mellitus with mononeuropathy
diabetes	xC108B11		Type I diabetes mellitus with mononeuropathy
diabetes	xC108C00		Insulin dependent diabetes mellitus with polyneuropathy
diabetes	xC108D00		Insulin dependent diabetes mellitus with nephropathy
diabetes	xC108D11		Type I diabetes mellitus with nephropathy
diabetes	xC108D12		Type 1 diabetes mellitus with nephropathy
diabetes	xC108E00		Insulin dependent diabetes mellitus with hypoglycaemic coma
diabetes	xC108E11		Type I diabetes mellitus with hypoglycaemic coma
diabetes	xC108E12		Type 1 diabetes mellitus with hypoglycaemic coma
diabetes	xC108F00		Insulin dependent diabetes mellitus with diabetic cataract
diabetes	xC108F11		Type I diabetes mellitus with diabetic cataract
diabetes	xC108G00		Insulin dependent diab mell with peripheral angiopathy
diabetes	xC108H00		Insulin dependent diabetes mellitus with arthropathy
diabetes	xC108H11		Type I diabetes mellitus with arthropathy
diabetes	xC108J00		Insulin dependent diab mell with neuropathic arthropathy
diabetes	xC108J11		Type I diabetes mellitus with neuropathic arthropathy
diabetes	xC108J12		Type 1 diabetes mellitus with neuropathic arthropathy
diabetes	xC108y00		Other specified diabetes mellitus with multiple comps
diabetes	xC108z00		Unspecified diabetes mellitus with multiple complications
diabetes	xC109.00		Non-insulin dependent diabetes mellitus
diabetes	xC109.11		NIDDM - Non-insulin dependent diabetes mellitus
diabetes	xC109.12		Type 2 diabetes mellitus
diabetes	xC109.13		Type II diabetes mellitus
diabetes	xC109000		Non-insulin-dependent diabetes mellitus with renal comps
diabetes	xC109011		Type II diabetes mellitus with renal complications
diabetes	xC109012		Type 2 diabetes mellitus with renal complications
diabetes	xC109100		Non-insulin-dependent diabetes mellitus with ophthalm comps
diabetes	xC109111		Type II diabetes mellitus with ophthalmic complications
diabetes	xC109112		Type 2 diabetes mellitus with ophthalmic complications
diabetes	xC109200		Non-insulin-dependent diabetes mellitus with neuro comps
diabetes	xC109211		Type II diabetes mellitus with neurological complications
diabetes	xC109212		Type 2 diabetes mellitus with neurological complications
diabetes	xC109300		Non-insulin-dependent diabetes mellitus with multiple comps
diabetes	xC109311		Type II diabetes mellitus with multiple complications
diabetes	xC109312		Type 2 diabetes mellitus with multiple complications
diabetes	xC109400		Non-insulin dependent diabetes mellitus with ulcer
diabetes	xC109411		Type II diabetes mellitus with ulcer
diabetes	xC109412		Type 2 diabetes mellitus with ulcer
diabetes	xC109500		Non-insulin dependent diabetes mellitus with gangrene
diabetes	xC109511		Type II diabetes mellitus with gangrene
diabetes	xC109512		Type 2 diabetes mellitus with gangrene
diabetes	xC109600		Non-insulin-dependent diabetes mellitus with retinopathy
diabetes	xC109611		Type II diabetes mellitus with retinopathy
diabetes	xC109612		Type 2 diabetes mellitus with retinopathy
diabetes	xC109700		Non-insulin dependent diabetes mellitus - poor control
diabetes	xC109711		Type II diabetes mellitus - poor control
diabetes	xC109712		Type 2 diabetes mellitus - poor control
diabetes	xC109900		Non-insulin-dependent diabetes mellitus without complication
diabetes	xC109912		Type 2 diabetes mellitus without complication
diabetes	xC109A00		Non-insulin dependent diabetes mellitus with mononeuropathy
diabetes	xC109B00		Non-insulin dependent diabetes mellitus with polyneuropathy
diabetes	xC109B11		Type II diabetes mellitus with polyneuropathy
diabetes	xC109B12		Type 2 diabetes mellitus with polyneuropathy
diabetes	xC109C00		Non-insulin dependent diabetes mellitus with nephropathy
diabetes	xC109C11		Type II diabetes mellitus with nephropathy
diabetes	xC109C12		Type 2 diabetes mellitus with nephropathy
diabetes	xC109D00		Non-insulin dependent diabetes mellitus with hypoglyca coma
diabetes	xC109D11		Type II diabetes mellitus with hypoglycaemic coma
diabetes	xC109D12		Type 2 diabetes mellitus with hypoglycaemic coma
diabetes	xC109E00		Non-insulin depend diabetes mellitus with diabetic cataract
diabetes	xC109E11		Type II diabetes mellitus with diabetic cataract
diabetes	xC109E12		Type 2 diabetes mellitus with diabetic cataract
diabetes	xC109F00		Non-insulin-dependent d m with peripheral angiopath
diabetes	xC109F11		Type II diabetes mellitus with peripheral angiopathy
diabetes	xC109F12		Type 2 diabetes mellitus with peripheral angiopathy
diabetes	xC109G00		Non-insulin dependent diabetes mellitus with arthropathy
diabetes	xC109G12		Type 2 diabetes mellitus with arthropathy
diabetes	xC109H00		Non-insulin dependent d m with neuropathic arthropathy
diabetes	xC109H11		Type II diabetes mellitus with neuropathic arthropathy
diabetes	xC109H12		Type 2 diabetes mellitus with neuropathic arthropathy
diabetes	xC109J00		Insulin treated Type 2 diabetes mellitus
diabetes	xC109J11		Insulin treated non-insulin dependent diabetes mellitus
diabetes	xC109J12		Insulin treated Type II diabetes mellitus
diabetes	xC109K00		Hyperosmolar non-ketotic state in type 2 diabetes mellitus
diabetes	xC10A.00		Malnutrition-related diabetes mellitus
diabetes	xC10A000		Malnutrition-related diabetes mellitus with coma
diabetes	xC10A100		Malnutrition-related diabetes mellitus with ketoacidosis
diabetes	xC10A200		Malnutrition-related diabetes mellitus with renal complicatn
diabetes	xC10A500		Malnutritn-relat diabetes melitus wth periph circul complctn
diabetes	xC10B.00		Diabetes mellitus induced by steroids
diabetes	xC10B000		Steroid induced diabetes mellitus without complication
diabetes	xC10C.00		Diabetes mellitus autosomal dominant
diabetes	xC10C.11		Maturity onset diabetes in youth
diabetes	xC10C.12		Maturity onset diabetes in youth type 1
diabetes	xC10D.00		Diabetes mellitus autosomal dominant type 2
diabetes	xC10D.11		Maturity onset diabetes in youth type 2
diabetes	xC10E.00		Type 1 diabetes mellitus
diabetes	xC10E.11		Type I diabetes mellitus
diabetes	xC10E.12		Insulin dependent diabetes mellitus
diabetes	xC10E000		Type 1 diabetes mellitus with renal complications
diabetes	xC10E011		Type I diabetes mellitus with renal complications
diabetes	xC10E012		Insulin-dependent diabetes mellitus with renal complications
diabetes	xC10E100		Type 1 diabetes mellitus with ophthalmic complications
diabetes	xC10E111		Type I diabetes mellitus with ophthalmic complications
diabetes	xC10E112		Insulin-dependent diabetes mellitus with ophthalmic comps
diabetes	xC10E200		Type 1 diabetes mellitus with neurological complications
diabetes	xC10E212		Insulin-dependent diabetes mellitus with neurological comps
diabetes	xC10E300		Type 1 diabetes mellitus with multiple complications
diabetes	xC10E311		Type I diabetes mellitus with multiple complications
diabetes	xC10E312		Insulin dependent diabetes mellitus with multiple complicat
diabetes	xC10E400		Unstable type 1 diabetes mellitus
diabetes	xC10E411		Unstable type I diabetes mellitus
diabetes	xC10E412		Unstable insulin dependent diabetes mellitus
diabetes	xC10E500		Type 1 diabetes mellitus with ulcer
diabetes	xC10E511		Type I diabetes mellitus with ulcer
diabetes	xC10E512		Insulin dependent diabetes mellitus with ulcer
diabetes	xC10E600		Type 1 diabetes mellitus with gangrene
diabetes	xC10E611		Type I diabetes mellitus with gangrene
diabetes	xC10E612		Insulin dependent diabetes mellitus with gangrene
diabetes	xC10E700		Type 1 diabetes mellitus with retinopathy
diabetes	xC10E711		Type I diabetes mellitus with retinopathy
diabetes	xC10E712		Insulin dependent diabetes mellitus with retinopathy
diabetes	xC10E800		Type 1 diabetes mellitus - poor control
diabetes	xC10E811		Type I diabetes mellitus - poor control
diabetes	xC10E812		Insulin dependent diabetes mellitus - poor control
diabetes	xC10E900		Type 1 diabetes mellitus maturity onset
diabetes	xC10E911		Type I diabetes mellitus maturity onset
diabetes	xC10E912		Insulin dependent diabetes maturity onset
diabetes	xC10EA00		Type 1 diabetes mellitus without complication
diabetes	xC10EA11		Type I diabetes mellitus without complication
diabetes	xC10EA12		Insulin-dependent diabetes without complication
diabetes	xC10EB00		Type 1 diabetes mellitus with mononeuropathy
diabetes	xC10EC00		Type 1 diabetes mellitus with polyneuropathy
diabetes	xC10EC12		Insulin dependent diabetes mellitus with polyneuropathy
diabetes	xC10ED00		Type 1 diabetes mellitus with nephropathy
diabetes	xC10ED11		Type I diabetes mellitus with nephropathy
diabetes	xC10ED12		Insulin dependent diabetes mellitus with nephropathy
diabetes	xC10EE00		Type 1 diabetes mellitus with hypoglycaemic coma
diabetes	xC10EE12		Insulin dependent diabetes mellitus with hypoglycaemic coma
diabetes	xC10EF00		Type 1 diabetes mellitus with diabetic cataract
diabetes	xC10EF12		Insulin dependent diabetes mellitus with diabetic cataract
diabetes	xC10EG00		Type 1 diabetes mellitus with peripheral angiopathy
diabetes	xC10EH00		Type 1 diabetes mellitus with arthropathy
diabetes	xC10EJ00		Type 1 diabetes mellitus with neuropathic arthropathy
diabetes	xC10EK00		Type 1 diabetes mellitus with persistent proteinuria
diabetes	xC10EL00		Type 1 diabetes mellitus with persistent microalbuminuria
diabetes	xC10EM00		Type 1 diabetes mellitus with ketoacidosis
diabetes	xC10EM11		Type I diabetes mellitus with ketoacidosis
diabetes	xC10EN00		Type 1 diabetes mellitus with ketoacidotic coma
diabetes	xC10EP00		Type 1 diabetes mellitus with exudative maculopathy
diabetes	xC10EP11		Type I diabetes mellitus with exudative maculopathy
diabetes	xC10EQ00		Type 1 diabetes mellitus with gastroparesis
diabetes	xC10EQ11		Type I diabetes mellitus with gastroparesis
diabetes	xC10ER00		Latent autoimmune diabetes mellitus in adult
diabetes	xC10F.00		Type 2 diabetes mellitus
diabetes	xC10F.11		Type II diabetes mellitus
diabetes	xC10F000		Type 2 diabetes mellitus with renal complications
diabetes	xC10F011		Type II diabetes mellitus with renal complications
diabetes	xC10F100		Type 2 diabetes mellitus with ophthalmic complications
diabetes	xC10F111		Type II diabetes mellitus with ophthalmic complications
diabetes	xC10F200		Type 2 diabetes mellitus with neurological complications
diabetes	xC10F211		Type II diabetes mellitus with neurological complications
diabetes	xC10F300		Type 2 diabetes mellitus with multiple complications
diabetes	xC10F311		Type II diabetes mellitus with multiple complications
diabetes	xC10F400		Type 2 diabetes mellitus with ulcer
diabetes	xC10F411		Type II diabetes mellitus with ulcer
diabetes	xC10F500		Type 2 diabetes mellitus with gangrene
diabetes	xC10F511		Type II diabetes mellitus with gangrene
diabetes	xC10F600		Type 2 diabetes mellitus with retinopathy
diabetes	xC10F611		Type II diabetes mellitus with retinopathy
diabetes	xC10F700		Type 2 diabetes mellitus - poor control
diabetes	xC10F711		Type II diabetes mellitus - poor control
diabetes	xC10F900		Type 2 diabetes mellitus without complication
diabetes	xC10F911		Type II diabetes mellitus without complication
diabetes	xC10FA00		Type 2 diabetes mellitus with mononeuropathy
diabetes	xC10FA11		Type II diabetes mellitus with mononeuropathy
diabetes	xC10FB00		Type 2 diabetes mellitus with polyneuropathy
diabetes	xC10FB11		Type II diabetes mellitus with polyneuropathy
diabetes	xC10FC00		Type 2 diabetes mellitus with nephropathy
diabetes	xC10FC11		Type II diabetes mellitus with nephropathy
diabetes	xC10FD00		Type 2 diabetes mellitus with hypoglycaemic coma
diabetes	xC10FD11		Type II diabetes mellitus with hypoglycaemic coma
diabetes	xC10FE00		Type 2 diabetes mellitus with diabetic cataract
diabetes	xC10FE11		Type II diabetes mellitus with diabetic cataract
diabetes	xC10FF00		Type 2 diabetes mellitus with peripheral angiopathy
diabetes	xC10FF11		Type II diabetes mellitus with peripheral angiopathy
diabetes	xC10FG00		Type 2 diabetes mellitus with arthropathy
diabetes	xC10FG11		Type II diabetes mellitus with arthropathy
diabetes	xC10FH00		Type 2 diabetes mellitus with neuropathic arthropathy
diabetes	xC10FH11		Type II diabetes mellitus with neuropathic arthropathy
diabetes	xC10FJ00		Insulin treated Type 2 diabetes mellitus
diabetes	xC10FJ11		Insulin treated Type II diabetes mellitus
diabetes	xC10FK00		Hyperosmolar non-ketotic state in type 2 diabetes mellitus
diabetes	xC10FK11		Hyperosmolar non-ketotic state in type II diabetes mellitus
diabetes	xC10FL00		Type 2 diabetes mellitus with persistent proteinuria
diabetes	xC10FL11		Type II diabetes mellitus with persistent proteinuria
diabetes	xC10FM00		Type 2 diabetes mellitus with persistent microalbuminuria
diabetes	xC10FM11		Type II diabetes mellitus with persistent microalbuminuria
diabetes	xC10FN00		Type 2 diabetes mellitus with ketoacidosis
diabetes	xC10FN11		Type II diabetes mellitus with ketoacidosis
diabetes	xC10FP00		Type 2 diabetes mellitus with ketoacidotic coma
diabetes	xC10FP11		Type II diabetes mellitus with ketoacidotic coma
diabetes	xC10FQ00		Type 2 diabetes mellitus with exudative maculopathy
diabetes	xC10FQ11		Type II diabetes mellitus with exudative maculopathy
diabetes	xC10FR00		Type 2 diabetes mellitus with gastroparesis
diabetes	xC10FR11		Type II diabetes mellitus with gastroparesis
diabetes	xC10FS00		Maternally inherited diabetes mellitus
diabetes	xC10G.00		Secondary pancreatic diabetes mellitus
diabetes	xC10G000		Secondary pancreatic diabetes mellitus without complication
diabetes	xC10H.00		Diabetes mellitus induced by non-steroid drugs
diabetes	xC10H000		DM induced by non-steroid drugs without complication
diabetes	xC10J.00		Insulin autoimmune syndrome
diabetes	xC10K.00		Type A insulin resistance
diabetes	xC10K000		Type A insulin resistance without complication
diabetes	xC10M.00		Lipoatrophic diabetes mellitus
diabetes	xC10N.00		Secondary diabetes mellitus
diabetes	xC10N000		Secondary diabetes mellitus without complication
diabetes	xC10P.00		Diabetes mellitus in remission
diabetes	xC10P000		Type I diabetes mellitus in remission
diabetes	xC10P011		Type 1 diabetes mellitus in remission
diabetes	xC10P100		Type II diabetes mellitus in remission
diabetes	xC10P111		Type 2 diabetes mellitus in remission
diabetes	xC10Q.00		Maturity onset diabetes of the young type 5
diabetes	xC10y.00		Diabetes mellitus with other specified manifestation
diabetes	xC10y000		Diabetes mellitus, juvenile, + other specified manifestation
diabetes	xC10y100		Diabetes mellitus, adult, + other specified manifestation
diabetes	xC10yy00		Other specified diabetes mellitus with other spec comps
diabetes	xC10yz00		Diabetes mellitus NOS with other specified manifestation
diabetes	xC10z.00		Diabetes mellitus with unspecified complication
diabetes	xC10z000		Diabetes mellitus, juvenile type, + unspecified complication
diabetes	xC10z100		Diabetes mellitus, adult onset, + unspecified complication
diabetes	xC10zy00		Other specified diabetes mellitus with unspecified comps
diabetes	xC10zz00		Diabetes mellitus NOS with unspecified complication
diabetes	xC11y000		Steroid induced diabetes
diabetes	xC11y200		Impaired glucose tolerance
diabetes	xC11y400		Impaired glucose regulation
diabetes	xC1A..00		Insulin resistance
diabetes	xC1A0.00		Metabolic syndrome
diabetes	xC313500		Glucose intolerance
diabetes	xC314.11		Renal diabetes
diabetes	xC350011		Bronzed diabetes
diabetes	xCyu2.00		[X]Diabetes mellitus
diabetes	xCyu2000		[X]Other specified diabetes mellitus
diabetes	xCyu2300		[X]Unspecified diabetes mellitus with renal complications
diabetes	xF171100		Autonomic neuropathy due to diabetes
diabetes	xF345000		Diabetic mononeuritis multiplex
diabetes	xF35z000		Diabetic mononeuritis NOS
diabetes	xF372.00		Polyneuropathy in diabetes
diabetes	xF372.11		Diabetic polyneuropathy
diabetes	xF372.12		Diabetic neuropathy
diabetes	xF372000		Acute painful diabetic neuropathy
diabetes	xF372100		Chronic painful diabetic neuropathy
diabetes	xF372200		Asymptomatic diabetic neuropathy
diabetes	xF381300		Myasthenic syndrome due to diabetic amyotrophy
diabetes	xF381311		Diabetic amyotrophy
diabetes	xF3y0.00		Diabetic mononeuropathy
diabetes	xF420.00		Diabetic retinopathy
diabetes	xF420000		Background diabetic retinopathy
diabetes	xF420100		Proliferative diabetic retinopathy
diabetes	xF420200		Preproliferative diabetic retinopathy
diabetes	xF420300		Advanced diabetic maculopathy
diabetes	xF420400		Diabetic maculopathy
diabetes	xF420500		Advanced diabetic retinal disease
diabetes	xF420600		Non proliferative diabetic retinopathy
diabetes	xF420700		High risk proliferative diabetic retinopathy
diabetes	xF420800		High risk non proliferative diabetic retinopathy
diabetes	xF420z00		Diabetic retinopathy NOS
diabetes	xF440700		Diabetic iritis
diabetes	xF464000		Diabetic cataract
diabetes	xG73y000		Diabetic peripheral angiopathy
diabetes	xK01x100		Nephrotic syndrome in diabetes mellitus
diabetes	xK01x111		Kimmelstiel - Wilson disease
diabetes	xKyu0300		[X]Glomerular disorders in diabetes mellitus
diabetes	xL180.00		Diabetes mellitus during pregnancy/childbirth/puerperium
diabetes	xL180000		Diabetes mellitus - unspec whether in pregnancy/puerperium
diabetes	xL180100		Diabetes mellitus during pregnancy - baby delivered
diabetes	xL180300		Diabetes mellitus during pregnancy - baby not yet delivered
diabetes	xL180400		Diabetes mellitus in pueperium - baby previously delivered
diabetes	xL180500		Pre-existing diabetes mellitus, insulin-dependent
diabetes	xL180600		Pre-existing diabetes mellitus, non-insulin-dependent
diabetes	xL180800		Diabetes mellitus arising in pregnancy
diabetes	xL180811		Gestational diabetes mellitus
diabetes	xL180900		Gestational diabetes mellitus
diabetes	xL180X00		Pre-existing diabetes mellitus, unspecified
diabetes	xL180z00		Diabetes mellitus in pregnancy/childbirth/puerperium NOS
diabetes	xM037200		Cellulitis in diabetic foot
diabetes	xM271000		Ischaemic ulcer diabetic foot
diabetes	xM271100		Neuropathic diabetic ulcer - foot
diabetes	xM271200		Mixed diabetic ulcer - foot
diabetes	xN030000		Diabetic cheiroarthropathy
diabetes	xN030011		Diabetic cheiropathy
diabetes	xN030100		Diabetic Charcot arthropathy
diabetes	xR054200		[D]Gangrene of toe in diabetic
diabetes	xR054300		[D]Widespread diabetic foot gangrene
diabetes	xR10D.00		[D]Elevated blood glucose level
diabetes	xR10D000		[D]Impaired fasting glycaemia
diabetes	xR10D011		[D]Impaired fasting glucose
diabetes	xR10D100		[D]Stress induced hyperglycaemia
diabetes	xZC2C800		Dietary advice for diabetes mellitus
diabetes	xZC2C900		Dietary advice for type I diabetes
diabetes	xZC2CA00		Dietary advice for type II diabetes
diabetes	xZRbH.00		Perceived control of insulin-dependent diabetes
diabetes	xZV65312		[V]Dietary counselling in diabetes mellitus
harmful alcohol use	x136D.00		Ex-heavy drinker - (7-9u/day)
harmful alcohol use	x136E.00		Ex-very heavy drinker-(>9u/d)
harmful alcohol use	x136K.00		Alcohol intake above recommended sensible limits
harmful alcohol use	x136P.00		Heavy drinker
harmful alcohol use	x136Q.00		Very heavy drinker
harmful alcohol use	x136R.00		Binge drinker
harmful alcohol use	x136S.00		Hazardous alcohol use
harmful alcohol use	x136T.00		Harmful alcohol use
harmful alcohol use	x136W.00		Alcohol misuse
harmful alcohol use	x13Y8.00		Alcoholics anonymous
harmful alcohol use	x13ZY.00		Disqualified from driving due to excess alcohol
harmful alcohol use	x1B1c.00		Alcohol induced hallucinations
harmful alcohol use	x2126C00		Alcohol dependence resolved
harmful alcohol use	x66e..00		Alcohol disorder monitoring
harmful alcohol use	x66e0.00		Alcohol abuse monitoring
harmful alcohol use	x8BA8.00		Alcohol detoxification
harmful alcohol use	x8BAs.00		Alcohol relapse prevention
harmful alcohol use	x8BAu.00		Alcohol harm reduction programme
harmful alcohol use	x8BAw.00		Alcohol twelve step programme
harmful alcohol use	x8CAM000		Advised to abstain from alcohol consumption
harmful alcohol use	x8CAv.00		Advised to contact primary care alcohol worker
harmful alcohol use	x8CdK.00		Specialist alcohol treatment service signposted
harmful alcohol use	x8CE1.00		Alcohol leaflet given
harmful alcohol use	x8G32.00		Aversion therapy - alcoholism
harmful alcohol use	x8H35.00		Admitted to alcohol detoxification centre
harmful alcohol use	x8H7p.00		Referral to community alcohol team
harmful alcohol use	x8HHe.00		Referral to community drug and alcohol team
harmful alcohol use	x8HkG.00		Referral to specialist alcohol treatment service
harmful alcohol use	x8HkJ.00		Referral to alcohol brief intervention service
harmful alcohol use	x8IAF.00		Brief intervention for excessive alcohol consumptn declined
harmful alcohol use	x8IAJ.00		Declined referral to specialist alcohol treatment service
harmful alcohol use	x8IAt.00		Extended interven for excessive alcohol consumption declined
harmful alcohol use	x8IEA.00		Referral to community alcohol team declined
harmful alcohol use	x8W2..00		Refer to MH services deferred until alcohol misuse resolved
harmful alcohol use	x9EVD.00		Hospital alcohol liaison team report received
harmful alcohol use	x9k1..00		Alcohol misuse - enhanced services administration
harmful alcohol use	x9k11.00		Alcohol consumption counselling
harmful alcohol use	x9k12.00		Alcohol misuse - enhanced service completed
harmful alcohol use	x9k14.00		Alcohol counselling by other agencies
harmful alcohol use	x9k1A.00		Brief intervention for excessive alcohol consumptn completed
harmful alcohol use	x9k1B.00		Extended intervention for excessive alcohol consumptn complt
harmful alcohol use	x9NJz.00		In-house alcohol detoxification
harmful alcohol use	x9NN2.00		Under care of community alcohol team
harmful alcohol use	x9NzA.00		Hospital attendance related to personal alcohol consumption
harmful alcohol use	xC150500		Alcohol-induced pseudo-Cushing's syndrome
harmful alcohol use	xE01..00		Alcoholic psychoses
harmful alcohol use	xE010.00		Alcohol withdrawal delirium
harmful alcohol use	xE011.00		Alcohol amnestic syndrome
harmful alcohol use	xE011000		Korsakov's alcoholic psychosis
harmful alcohol use	xE011100		Korsakov's alcoholic psychosis with peripheral neuritis
harmful alcohol use	xE011z00		Alcohol amnestic syndrome NOS
harmful alcohol use	xE012.00		Other alcoholic dementia
harmful alcohol use	xE012000		Chronic alcoholic brain syndrome
harmful alcohol use	xE013.00		Alcohol withdrawal hallucinosis
harmful alcohol use	xE014.00		Pathological alcohol intoxication
harmful alcohol use	xE015.00		Alcoholic paranoia
harmful alcohol use	xE01y.00		Other alcoholic psychosis
harmful alcohol use	xE01y000		Alcohol withdrawal syndrome
harmful alcohol use	xE01yz00		Other alcoholic psychosis NOS
harmful alcohol use	xE01z.00		Alcoholic psychosis NOS
harmful alcohol use	xE23..00		Alcohol dependence syndrome
harmful alcohol use	xE230.00		Acute alcoholic intoxication in alcoholism
harmful alcohol use	xE230000		Acute alcoholic intoxication, unspecified, in alcoholism
harmful alcohol use	xE230100		Continuous acute alcoholic intoxication in alcoholism
harmful alcohol use	xE230200		Episodic acute alcoholic intoxication in alcoholism
harmful alcohol use	xE230300		Acute alcoholic intoxication in remission, in alcoholism
harmful alcohol use	xE230z00		Acute alcoholic intoxication in alcoholism NOS
harmful alcohol use	xE231.00		Chronic alcoholism
harmful alcohol use	xE231000		Unspecified chronic alcoholism
harmful alcohol use	xE231100		Continuous chronic alcoholism
harmful alcohol use	xE231200		Episodic chronic alcoholism
harmful alcohol use	xE231300		Chronic alcoholism in remission
harmful alcohol use	xE231z00		Chronic alcoholism NOS
harmful alcohol use	xE23z.00		Alcohol dependence syndrome NOS
harmful alcohol use	xE250.00		Nondependent alcohol abuse
harmful alcohol use	xE250000		Nondependent alcohol abuse, unspecified
harmful alcohol use	xE250100		Nondependent alcohol abuse, continuous
harmful alcohol use	xE250200		Nondependent alcohol abuse, episodic
harmful alcohol use	xE250300		Nondependent alcohol abuse in remission
harmful alcohol use	xE250z00		Nondependent alcohol abuse NOS
harmful alcohol use	xEu10100		[X]Mental and behav dis due to use of alcohol: harmful use
harmful alcohol use	xEu10200		[X]Mental and behav dis due to use alcohol: dependence syndr
harmful alcohol use	xEu10300		[X]Mental and behav dis due to use alcohol: withdrawal state
harmful alcohol use	xEu10400		[X]Men & behav dis due alcohl: withdrawl state with delirium
harmful alcohol use	xEu10500		[X]Mental & behav dis due to use alcohol: psychotic disorder
harmful alcohol use	xEu10600		[X]Mental and behav dis due to use alcohol: amnesic syndrome
harmful alcohol use	xEu10700		[X]Men & behav dis due alcoh: resid & late-onset psychot dis
harmful alcohol use	xEu10800		[X]Alcohol withdrawal-induced seizure
harmful alcohol use	xEu10y00		[X]Men & behav dis due to use alcohol: oth men & behav dis
harmful alcohol use	xEu10z00		[X]Ment & behav dis due use alcohol: unsp ment & behav dis
harmful alcohol use	xF11x000		Cerebral degeneration due to alcoholism
harmful alcohol use	xF144000		Cerebellar ataxia due to alcoholism
harmful alcohol use	xF25B.00		Alcohol-induced epilepsy
harmful alcohol use	xF375.00		Alcoholic polyneuropathy
harmful alcohol use	xF394100		Alcoholic myopathy
harmful alcohol use	xG555.00		Alcoholic cardiomyopathy
harmful alcohol use	xG852300		Oesophageal varices in alcoholic cirrhosis of the liver
harmful alcohol use	xJ153.00		Alcoholic gastritis
harmful alcohol use	xJ610.00		Alcoholic fatty liver
harmful alcohol use	xJ611.00		Acute alcoholic hepatitis
harmful alcohol use	xJ612.00		Alcoholic cirrhosis of liver
harmful alcohol use	xJ612000		Alcoholic fibrosis and sclerosis of liver
harmful alcohol use	xJ613.00		Alcoholic liver damage unspecified
harmful alcohol use	xJ613000		Alcoholic hepatic failure
harmful alcohol use	xJ617.00		Alcoholic hepatitis
harmful alcohol use	xJ617000		Chronic alcoholic hepatitis
harmful alcohol use	xJ670800		Alcohol-induced acute pancreatitis
harmful alcohol use	xJ671000		Alcohol-induced chronic pancreatitis
harmful alcohol use	xZV11300		[V]Personal history of alcoholism
harmful alcohol use	xZV57A00		[V]Alcohol rehabilitation
harmful alcohol use	xZV6D600		[V]Alcohol abuse counselling and surveillance
harmful alcohol use		x1003050000	drinking
hypercholest	x1442.00		H/O: raised blood lipids
hypercholest	x44O4.00		Serum lipids high
hypercholest	x44P3.00		Serum cholesterol raised
hypercholest	x44P4.00		Serum cholesterol very high
hypercholest	x44Q3.00		Serum triglycerides raised
hypercholest	x66X..00		Lipid disorder monitoring
hypercholest	x66X0.00		Lipid disorder treatment started
hypercholest	x66X1.00		Lipid disorder treatment stopped
hypercholest	x66X2.00		Lipid disorder treatment changed
hypercholest	x66X3.00		Lipid disorder initial assessment
hypercholest	x66X4.00		Lipid disorder follow-up assessment
hypercholest	x8B28.00		Lipid lowering therapy
hypercholest	x8BAG.00		Cholesterol reduction programme
hypercholest	x8BAG000		Cholesterol reduction programme - invited
hypercholest	x8BAG100		Cholesterol reduction program - attended
hypercholest	x8BAG200		Cholesterol reduction program - declined
hypercholest	x8BG2.00		Lipid lowering therapy indicated
hypercholest	x8BL1.00		Patient on maximal tolerated lipid lowering therapy
hypercholest	x8CA4700		Patient advised re low cholesterol diet
hypercholest	x8HT1.00		Referral to lipid clinic
hypercholest	x9N0I.00		Seen in lipid clinic
hypercholest	x9N0J.00		Seen in cholesterol clinic
hypercholest	x9N4K.00		DNA - Did not attend cholesterol clinic
hypercholest	x9Oc..00		Lipid disorder monitoring administration
hypercholest	x9Oc0.00		Attends lipid disorder monitoring
hypercholest	x9Oc1.00		Lipid disorder monitoring declined
hypercholest	x9Oc2.00		Lipid disorder monitoring first letter
hypercholest	x9Oc3.00		Lipid disorder monitoring second letter
hypercholest	x9Oc4.00		Lipid disorder monitoring third letter
hypercholest	x9Oc5.00		Lipid disorder monitoring verbal invitation
hypercholest	x9Oc6.00		Lipid disorder monitoring telephone invitation
hypercholest	xC32..00		Disorders of lipoid metabolism
hypercholest	xC32..11		Disorder of cholesterol metabolism
hypercholest	xC320.00		Pure hypercholesterolaemia
hypercholest	xC320.11		Familial hypercholesterolaemia
hypercholest	xC320.12		Fredrickson type IIa lipidaemia
hypercholest	xC320.13		Low density lipoproteinaemia
hypercholest	xC320000		Familial hypercholesterolaemia
hypercholest	xC320100		Hyperbetalipoproteinaemia
hypercholest	xC320200		Hyperlipidaemia, group A
hypercholest	xC320300		Low-density-lipoprotein-type (LDL) hyperlipoproteinaemia
hypercholest	xC320400		Fredrickson's hyperlipoproteinaemia, type IIa
hypercholest	xC320500		Fam defect apolipoprot B-100
hypercholest	xC320600		Polygenic hypercholesterolaemia
hypercholest	xC320y00		Other specified pure hypercholesterolaemia
hypercholest	xC320z00		Pure hypercholesterolaemia NOS
hypercholest	xC321.00		Pure hyperglyceridaemia
hypercholest	xC321.11		Fredrickson type IV lipidaemia
hypercholest	xC321000		Hypertriglyceridaemia
hypercholest	xC322.00		Mixed hyperlipidaemia
hypercholest	xC322.11		Fredrickson type IIb lipidaemia
hypercholest	xC322.12		Fredrickson type III lipidaemia
hypercholest	xC322.13		Xanthoma tuberosum
hypercholest	xC322000		Familial combined hyperlipidaemia
hypercholest	xC323.00		Hyperchylomicronaemia
hypercholest	xC323.11		Burger - Grute syndrome
hypercholest	xC323.12		Fredrickson type I lipaemia
hypercholest	xC323.13		Fredrickson type V lipaemia
hypercholest	xC324.00		Hyperlipidaemia NOS
hypercholest	xC325.00		Lipoprotein deficiencies
hypercholest	xC325.11		Tangier disease
hypercholest	xC325000		High density lipoid deficiency
hypercholest	xC325100		Hypo-alpha-lipoproteinaemia
hypercholest	xC325200		Hypo-beta-lipoproteinaemia
hypercholest	xC325300		A-beta-lipoproteinaemia
hypercholest	xC325311		Bassen-Kornzweig disease
hypercholest	xC325z00		Lipoprotein deficiency NOS
hypercholest	xC326.00		Lipodystrophy
hypercholest	xC326.11		Barraquer - Simons disease
hypercholest	xC326000		Progressive lipodystrophy
hypercholest	xC326z00		Lipodystrophy NOS
hypercholest	xC327.00		Lipidoses
hypercholest	xC327.12		Fabry's disease
hypercholest	xC327100		Gaucher's disease
hypercholest	xC327200		Niemann-Pick disease
hypercholest	xC327300		Wolman disease
hypercholest	xC327311		Primary familial xanthomatosis
hypercholest	xC327400		Alpha-galactosidase A deficiency
hypercholest	xC327411		Fabry's disease
hypercholest	xC327412		Anderson's disease
hypercholest	xC327413		Anderson-Fabry disease
hypercholest	xC327z00		Lipidoses NOS
hypercholest	xC327z11		Xanthomatosis, familial
hypercholest	xC328.00		Dyslipidaemia
hypercholest	xC329.00		Hypercholesterolaemia
hypercholest	xC32y.00		Other disorders of lipoid metabolism
hypercholest	xC32y000		Liposynovitis prepatellaris
hypercholest	xC32y011		Hoffa's Disease
hypercholest	xC32y100		Launois-Bensaude's lipomatosis
hypercholest	xC32y200		Lipoid dermatoarthritis
hypercholest	xC32y300		Pelvic lipomatosis
hypercholest	xC32y400		Lipase deficiency
hypercholest	xC32y500		Steatosis
hypercholest	xC32y511		Hepatic familial steatosis
hypercholest	xC32y600		Lipomatosis NEC
hypercholest	xC32yz00		Other disorder of lipoid metabolism NOS
hypercholest	xC32z.00		Disorder of lipoid metabolism NOS
hypercholest	xZV65317		[V]Dietary surveillance in hypercholesterolaemia
hypertens	x14A2.00		H/O: hypertension
hypertens	x2126100		Hypertension resolved
hypertens	x212K.00		Hypertension resolved
hypertens	x6146200		Hypertension induced by oral contraceptive pill
hypertens	x6624.00		Borderline hyperten:yearly obs
hypertens	x6627.00		Good hypertension control
hypertens	x6628.00		Poor hypertension control
hypertens	x662b.00		Moderate hypertension control
hypertens	x662c.00		Hypertension six month review
hypertens	x662d.00		Hypertension annual review
hypertens	x662F.00		Hypertension treatm. started
hypertens	x662G.00		Hypertensive treatm.changed
hypertens	x662O.00		On treatment for hypertension
hypertens	x662r.00		Trial withdrawal of antihypertensive therapy
hypertens	x7Q01.00		High cost hypertension drugs
hypertens	x8B26.00		Antihypertensive therapy
hypertens	x8BL0.00		Patient on maximal tolerated antihypertensive therapy
hypertens	x8I3N.00		Hypertension treatment refused
hypertens	x9OI9.00		Hypertens.monitor deleted
hypertens	xF404200		Blind hypertensive eye
hypertens	xF421300		Hypertensive retinopathy
hypertens	xG2...00		Hypertensive disease
hypertens	xG2...11		BP - hypertensive disease
hypertens	xG20..00		Essential hypertension
hypertens	xG200.00		Malignant essential hypertension
hypertens	xG201.00		Benign essential hypertension
hypertens	xG202.00		Systolic hypertension
hypertens	xG203.00		Diastolic hypertension
hypertens	xG20z.00		Essential hypertension NOS
hypertens	xG20z.11		Hypertension NOS
hypertens	xG21..00		Hypertensive heart disease
hypertens	xG210.00		Malignant hypertensive heart disease
hypertens	xG210100		Malignant hypertensive heart disease with CCF
hypertens	xG211.00		Benign hypertensive heart disease
hypertens	xG211000		Benign hypertensive heart disease without CCF
hypertens	xG211100		Benign hypertensive heart disease with CCF
hypertens	xG21z.00		Hypertensive heart disease NOS
hypertens	xG21z000		Hypertensive heart disease NOS without CCF
hypertens	xG21z011		Cardiomegaly - hypertensive
hypertens	xG21z100		Hypertensive heart disease NOS with CCF
hypertens	xG21zz00		Hypertensive heart disease NOS
hypertens	xG22..00		Hypertensive renal disease
hypertens	xG220.00		Malignant hypertensive renal disease
hypertens	xG221.00		Benign hypertensive renal disease
hypertens	xG222.00		Hypertensive renal disease with renal failure
hypertens	xG22z.00		Hypertensive renal disease NOS
hypertens	xG22z.11		Renal hypertension
hypertens	xG23..00		Hypertensive heart and renal disease
hypertens	xG230.00		Malignant hypertensive heart and renal disease
hypertens	xG231.00		Benign hypertensive heart and renal disease
hypertens	xG232.00		Hypertensive heart&renal dis wth (congestive) heart failure
hypertens	xG233.00		Hypertensive heart and renal disease with renal failure
hypertens	xG234.00		Hyperten heart&renal dis+both(congestv)heart and renal fail
hypertens	xG23z.00		Hypertensive heart and renal disease NOS
hypertens	xG24..00		Secondary hypertension
hypertens	xG240.00		Secondary malignant hypertension
hypertens	xG240000		Secondary malignant renovascular hypertension
hypertens	xG240z00		Secondary malignant hypertension NOS
hypertens	xG241.00		Secondary benign hypertension
hypertens	xG241000		Secondary benign renovascular hypertension
hypertens	xG241z00		Secondary benign hypertension NOS
hypertens	xG244.00		Hypertension secondary to endocrine disorders
hypertens	xG24z.00		Secondary hypertension NOS
hypertens	xG24z000		Secondary renovascular hypertension NOS
hypertens	xG24z100		Hypertension secondary to drug
hypertens	xG24zz00		Secondary hypertension NOS
hypertens	xG2y..00		Other specified hypertensive disease
hypertens	xG2z..00		Hypertensive disease NOS
hypertens	xG672.00		Hypertensive encephalopathy
hypertens	xG672.11		Hypertensive crisis
hypertens	xGyu2.00		[X]Hypertensive diseases
hypertens	xGyu2100		[X]Hypertension secondary to other renal disorders
hypertens	xL122.00		Other pre-existing hypertension in preg/childbirth/puerp
hypertens	xL122000		Other pre-existing hypertension in preg/childb/puerp unspec
hypertens	xL122100		Other pre-existing hypertension in preg/childb/puerp - deliv
hypertens	xL122300		Other pre-exist hypertension in preg/childb/puerp-not deliv
hypertens	xL122z00		Other pre-existing hypertension in preg/childb/puerp NOS
hypertens	xL127.00		Pre-eclampsia or eclampsia with pre-existing hypertension
hypertens	xL127z00		Pre-eclampsia or eclampsia + pre-existing hypertension NOS
hypertens	xL128.00		Pre-exist hypertension compl preg childbirth and puerperium
hypertens	xL128000		Pre-exist hyperten heart dis compl preg childbth+puerperium
hypertens	xL128200		Pre-exist 2ndry hypertens comp preg childbth and puerperium
hypertens	xTJC7.00		Adverse reaction to other antihypertensives
hypertens	xTJC7z00		Adverse reaction to antihypertensives NOS
hypertens	xU60C500		[X]Oth antihyperten drug caus advers eff in therap use, NEC
hypertens	xU60C511		[X] Adverse reaction to other antihypertensives
hypertens	xU60C51A		[X] Adverse reaction to antihypertensives NOS
intellectual disability	x13VC900		Intellectual development disorder of unknown aetiology
intellectual disability	x13Z3.00		Low I.Q.
intellectual disability	x69DB.00		Learnin disability health exam
intellectual disability	x8Ce6.00		Preferred place of care - learning disability unit
intellectual disability	x8H4f.00		Referral to learning disabilities psychiatrist
intellectual disability	x8Hg2.00		Discharge from learning disability team
intellectual disability	x8HHP.00		Referral to learning disability team
intellectual disability	x918e.00		On learning disability register
intellectual disability	x94Z9.00		Preferred place of death: learning disability unit
intellectual disability	x9HB..00		Learning disabilities administration status
intellectual disability	x9HB0.00		Learning disabilities health action plan declined
intellectual disability	x9HB1.00		Learning disabilities health action plan offered
intellectual disability	x9HB2.00		Learning disabilities health action plan reviewed
intellectual disability	x9HB3.00		Learning disabilities health assessment
intellectual disability	x9HB4.00		Learning disabilities health action plan completed
intellectual disability	x9HB5.00		Learning disabilities annual health assessment
intellectual disability	x9HB6.00		Learning disabilities annual health assessment declined
intellectual disability	x9HB6.11		Learning disabilities annual health check declined
[truncated: 3,167 more rows]
